# Supplementary material for: Cost-effectiveness of everolimus-eluting versus bare-metal stents in ST-segment elevation myocardial infarction: An analysis from the EXAMINATION randomized controlled trial
Source: PLoS One. 2018 Aug 16;13(8):e0201985. doi: 10.1371/journal.pone.0201985 (PMC6095536; doi:10.1371/journal.pone.0201985)
Supplement: S1 Dataset — (XLSX) [file pone.0201985.s001.xlsx]

## Sheet: Data
strPatID	country	agesc	sexsc	treatnum	number	duration	death	d2death	d2fmi	d2frevasc	d2fcabg	d2fpci	d2fst
0001	ES	63	1	1	1	6	0	1800	1800	1800	1800	1800	1800
0002	ES	73	2	2	1	6	0	1800	1800	1800	1800	1800	1800
0003	ES	65	1	1	1	11	0	1800	1800	1800	1800	1800	1800
0004	ES	60	1	2	2	9	0	1800	1800	1800	1800	1800	1800
0005	ES	75	1	2	1	6	0	1800	1800	1800	1800	1800	1800
0006	ES	59	1	1	2	4	0	1800	1800	1800	1800	1800	1800
0007	ES	46	1	2	2	5	0	1800	1800	1800	1800	1800	1800
0008	ES	59	1	1	2	8	0	1800	1800	1800	1800	1800	1800
0009	ES	40	1	2	1	3	0	1800	1800	1800	1800	1800	1800
0010	ES	69	1	1	1	9	0	1800	1800	57	1800	57	1800
0011	ES	63	1	2	2	14	0	1800	1800	1800	1800	1800	1800
0012	ES	48	1	1	2	6	0	1800	1800	1800	1800	1800	1800
0013	ES	49	1	2	1	12	0	1800	1800	1	1800	1	1
0014	ES	68	1	2	2	15	0	1800	1800	1800	1800	1800	1800
0015	ES	55	1	1	5	15	0	1800	2	1800	1800	1800	1800
0016	ES	67	1	1	1	12	0	1800	1800	1800	1800	1800	1800
0017	ES	37	1	2	1	7	0	1800	1800	1800	1800	1800	1800
0018	ES	42	1	2	1	4	0	1800	1800	1800	1800	1800	1800
0019	ES	44	1	2	2	9	0	1800	1800	1800	1800	1800	1800
0020	ES	70	2	1	1	18	0	1800	1800	1800	1800	1800	1800
0021	ES	43	1	1	2	7	0	1800	1800	1800	1800	1800	1800
0022	ES	48	1	1	1	3	0	1800	1190	1360	1800	1360	1360
0023	ES	75	1	2	2	5	1	638	1800	1800	1800	1800	1800
0024	ES	56	1	2	1	6	0	1800	1800	1800	1800	1800	1800
0025	ES	38	1	1	1	4	0	1800	1800	1800	1800	1800	1800
0026	ES	56	1	1	1	4	0	1800	1800	1800	1800	1800	1800
0027	ES	61	1	2	1	8	0	1800	1800	1800	1800	1800	1800
0028	ES	38	1	1	1	4	0	1800	1800	1800	1800	1800	1800
0029	ES	60	1	2	1	4	0	1800	1800	1800	1800	1800	1800
0030	ES	51	1	1	2	10	0	1800	1800	1800	1800	1800	1800
0031	ES	52	1	2	1	19	0	1800	1800	1800	1800	1800	1800
0032	ES	38	1	2	1	11	0	1800	1800	1800	1800	1800	1800
0033	ES	56	1	2	1	6	0	1800	1800	1800	1800	1800	1800
0034	ES	49	1	1	2	10	0	1800	1800	1800	1800	1800	1800
0035	ES	70	1	1	1	9	0	1800	1800	1800	1800	1800	1800
0036	ES	38	1	1	1	7	0	1800	1800	1800	1800	1800	1800
0037	ES	47	1	2	2	10	0	1800	1800	1800	1800	1800	1800
0038	ES	52	1	2	2	5	0	1800	1800	1800	1800	1800	1800
0039	ES	71	1	1	1	9	0	1800	1800	1800	1800	1800	1800
0040	ES	74	1	1	1	5	0	1800	1800	1800	1800	1800	1800
0041	ES	70	1	2	2	10	0	1800	1800	1800	1800	1800	1800
0042	ES	33	1	1	1	7	0	1800	1800	1800	1800	1800	1800
0043	ES	64	1	1	1	5	0	1800	1800	1800	1800	1800	1800
0044	ES	65	2	1	1	7	0	1800	1800	1800	1800	1800	1800
0045	ES	49	1	2	1	5	0	1800	1800	1800	1800	1800	1800
0047	ES	53	1	2	1	2	0	1800	1800	1800	1800	1800	1800
0048	ES	76	1	2	1	6	1	1008	1800	48	1800	48	1800
0049	ES	55	1	1	2	7	0	1800	1800	1800	1800	1800	1800
0050	ES	76	1	1	2	2	1	2	1800	1800	1800	1800	1800
0051	ES	76	1	1	3	5	1	84	1800	1800	1800	1800	1800
0052	ES	72	1	1	1	1	1	729	1800	1800	1800	1800	1800
0053	ES	72	1	1	1	2	1	1746	1800	1800	1800	1800	1800
0054	ES	77	2	1	1	1	0	1800	1800	1800	1800	1800	1800
0055	ES	65	1	2	1	1	0	1800	1800	1800	1800	1800	1800
0056	ES	65	1	2	2	16	1	540	1800	3	3	1800	1800
0057	ES	60	1	2	1	4	0	1800	1800	410	1800	410	1800
0058	ES	63	1	2	1	5	0	1800	1800	45	1800	45	1800
0059	ES	79	2	2	2	1	1	1	1800	1800	1800	1800	1800
0060	ES	62	2	1	2	3	0	1800	1800	1800	1800	1800	1800
0061	ES	86	1	1	2		1	0	1800	1800	1800	1800	1800
0062	ES	58	1	2	2	4	0	1800	1800	1800	1800	1800	1800
0063	ES	48	1	1	1	4	0	1800	1800	1800	1800	1800	1800
0064	ES	75	2	1	2	8	0	1800	1800	1800	1800	1800	1800
0065	ES	54	1	2	2	5	0	1800	1800	1800	1800	1800	1800
0066	ES	75	2	2	2	1	0	1800	1800	1800	1800	1800	1800
0067	ES	44	1	1	1	0	0	1800	1800	1800	1800	1800	1800
0068	ES	63	1	2	2	1	0	1800	1800	80	1800	80	1800
0069	ES	48	1	2	1	3	0	1800	1800	1800	1800	1800	1800
0070	ES	61	1	2	2	7	0	1800	1	1	1800	1	1
0071	ES	42	1	1	1	0	0	1800	1800	1800	1800	1800	1800
0072	ES	62	1	1	1	4	0	1800	1800	1800	1800	1800	1800
0073	ES	79	2	1	1	3	0	1800	1800	1800	1800	1800	1800
0074	ES	84	1	1	1	6	0	1800	1800	1800	1800	1800	1800
0075	ES	57	1	1	1	1	1	1573	1800	1800	1800	1800	1800
0076	ES	46	1	2	1	7	0	1800	1800	1800	1800	1800	1800
0077	ES	62	1	2	1	3	0	1800	1800	17	17	1800	1800
0078	ES	63	1	2	1	5	0	1800	1800	1800	1800	1800	1800
0079	ES	54	1	1	1	0	0	1800	1800	1800	1800	1800	1800
0080	ES	86	2	2	2	3	0	1800	1800	1800	1800	1800	1800
0081	ES	66	2	1	1	4	0	1800	1800	1800	1800	1800	1800
0082	ES	78	1	1	1	7	1	225	1800	1800	1800	1800	1800
0083	ES	51	1	2	2	0	0	1800	1800	1800	1800	1800	1800
0084	ES	74	1	2	2	1	0	1800	1800	1800	1800	1800	1800
0085	ES	47	1	1	1	0	0	1800	1800	1800	1800	1800	1800
0086	ES	77	1	2	1	7	0	1800	1800	1800	1800	1800	1800
0087	ES	46	1	1	2	7	0	1800	1800	1800	1800	1800	1800
0088	ES	75	2	1	1	3	0	1800	1800	1800	1800	1800	1800
0089	ES	66	1	2	1	1	0	1800	1800	1800	1800	1800	1800
0090	ES	57	1	2	2	2	0	1800	1800	1800	1800	1800	1800
0091	ES	61	1	2	1	6	0	1800	1800	1800	1800	1800	1800
0092	ES	64	1	1	3	5	0	1800	1800	348	1800	348	1800
0093	ES	47	1	1	1	7	1	1099	1800	1800	1800	1800	1800
0094	ES	72	1	1	1	5	0	1800	1800	1800	1800	1800	1800
0095	ES	59	1	1	1	47	0	1800	1800	1800	1800	1800	1800
0096	ES	65	1	2	2	6	0	1800	1800	1800	1800	1800	1800
0097	ES	73	2	2	1	2	0	1800	1800	71	1800	71	1800
0098	ES	83	2	1	1	4	0	1800	1800	1800	1800	1800	1800
0099	ES	59	2	2	1	6	0	1800	1800	1800	1800	1800	1800
0100	ES	64	1	1	1	6	0	1800	1800	1800	1800	1800	1800
0101	ES	65	1	2	1	7	0	1800	1800	58	1800	58	1800
0102	ES	44	1	1	1	13	0	1800	1800	1800	1800	1800	1800
0103	ES	54	1	2	1	5	0	1800	1800	1800	1800	1800	1800
0104	ES	41	1	2	2	4	0	1800	1800	373	1800	373	1800
0105	ES	59	2	2	1	4	0	1800	1800	1800	1800	1800	1800
0106	ES	79	1	1	1	4	1	1339	1800	1800	1800	1800	1800
0107	ES	62	1	1	1	6	0	1800	1800	41	1800	41	1800
0108	ES	72	1	2	1	7	1	706	1800	1800	1800	1800	1800
0109	ES	59	1	1	2	4	0	1800	1800	1800	1800	1800	1800
0110	ES	81	2	2	1	2	1	2	1800	1800	1800	1800	1800
0111	ES	45	1	1	1	6	0	1800	1800	1800	1800	1800	1800
0112	ES	50	1	2	1	9	0	1800	1800	1800	1800	1800	1800
0113	ES	60	1	1	1	8	0	1800	1800	1800	1800	1800	1800
0114	ES	50	1	1	1	5	0	1800	1800	1800	1800	1800	1800
0115	ES	54	1	2	1	6	0	1800	1800	1800	1800	1800	1800
0116	ES	51	1	1	2	6	0	1800	465	465	1800	465	465
0117	ES	57	2	2	2	8	0	1800	1800	1800	1800	1800	1800
0118	ES	44	2	2	1	5	0	1800	1800	1800	1800	1800	1800
0119	ES	70	1	2	1	9	0	1800	1800	1800	1800	1800	1800
0120	ES	44	1	1	2	7	0	1800	1685	1688	1800	1688	1800
0121	ES	76	2	2	2	8	0	1800	1800	1800	1800	1800	1800
0122	ES	60	1	1	1	7	0	1800	1800	1800	1800	1800	1800
0123	ES	46	1	1	1	5	0	1800	1800	1800	1800	1800	1800
0124	ES	43	1	2	1	7	0	1800	1800	1800	1800	1800	1800
0125	ES	73	1	2	1	8	0	1800	1800	743	1800	743	1800
0126	ES	56	1	2	1	13	0	1800	1800	27	1800	27	1800
0127	ES	59	1	1	1	4	0	1800	1800	1800	1800	1800	1800
0128	ES	35	1	1	2	6	0	1800	1800	289	1800	289	1800
0129	ES	70	2	1	1	4	0	1800	1800	1800	1800	1800	1800
0130	ES	55	1	2	1	3	0	1800	1800	1800	1800	1800	1800
0131	ES	62	2	2	1	6	0	1800	1800	1800	1800	1800	1800
0132	ES	55	1	1	1	0	0	1800	1800	1800	1800	1800	1800
0133	ES	54	1	1	1	7	0	1800	1800	1800	1800	1800	1800
0134	ES	49	1	2	1	5	0	1800	1800	1800	1800	1800	1800
0135	ES	44	1	1	1	7	0	1800	1800	368	1800	368	1800
0136	ES	61	1	2	1	0	0	1800	1800	1800	1800	1800	1800
0137	ES	63	1	1	1	5	0	1800	1800	1800	1800	1800	1800
0138	ES	61	1	1	4	3	0	1800	1800	1800	1800	1800	1800
0139	ES	81	2	2	1	17	1	721	1800	1800	1800	1800	1800
0140	ES	35	1	2	2	4	0	1800	1800	1800	1800	1800	1800
0141	ES	56	2	2	1	6	0	1800	1800	1800	1800	1800	1800
0142	ES	49	1	1	1	6	0	1800	1800	1800	1800	1800	1800
0143	ES	48	1	1	1	0	0	1800	1800	1800	1800	1800	1800
0144	ES	58	1	1	1	6	0	1800	1800	1800	1800	1800	1800
0145	ES	46	1	1	2	4	0	1800	1800	1800	1800	1800	1800
0146	ES	50	1	2	1	4	0	1800	1800	1800	1800	1800	1800
0147	ES	43	1	2	2	10	0	1800	1800	1800	1800	1800	1800
0148	ES	55	1	1	1	3	0	1800	1800	1800	1800	1800	1800
0149	ES	80	1	2	2	7	0	1800	1800	1800	1800	1800	1800
0150	ES	56	2	2	2	4	0	1800	1800	1800	1800	1800	1800
0151	ES	78	1	1	1	6	0	1800	1800	1800	1800	1800	1800
0152	ES	43	1	2	1	2	0	1800	1800	1800	1800	1800	1800
0153	ES	52	1	1	1	4	0	1800	1800	1800	1800	1800	1800
0154	ES	67	2	1	1	5	0	1800	1800	1800	1800	1800	1800
0155	ES	54	1	1	1	4	0	1800	1800	1800	1800	1800	1800
0156	ES	71	1	2	1	4	0	1800	1800	1800	1800	1800	1800
0157	ES	75	2	2	2	20	1	1469	1800	1800	1800	1800	1800
0158	ES	60	1	1	1	6	0	1800	1800	1693	1800	1693	1800
0159	ES	64	1	1	2	3	0	1800	1800	1800	1800	1800	1800
0160	ES	49	1	2	2	4	0	1800	1800	443	1800	443	1800
0161	ES	64	1	1	1	3	0	1800	1800	1800	1800	1800	1800
0162	ES	81	1	2	1	5	0	1800	1800	35	1800	35	1800
0163	ES	57	1	1	1	4	0	1800	1800	1800	1800	1800	1800
0164	ES	70	1	2	1	4	0	1800	1800	1800	1800	1800	1800
0165	ES	63	1	1	1	6	0	1800	1800	1800	1800	1800	1800
0166	ES	67	1	2	1	4	0	1800	1800	1800	1800	1800	1800
0167	ES	45	1	2	1	4	0	1800	1800	1800	1800	1800	1800
0168	ES	76	2	1	2	0	1	0	1800	1800	1800	1800	1800
0169	ES	44	2	2	2	6	0	1800	1800	1800	1800	1800	1800
0170	ES	49	1	2	3	4	0	1800	1800	1800	1800	1800	1800
0171	ES	68	1	1	1	11	0	1800	1800	4	1800	4	1800
0172	ES	72	1	1	2	6	0	1800	1800	1800	1800	1800	1800
0173	ES	72	2	2	1	10	0	1800	1800	1800	1800	1800	1800
0174	ES	76	1	1	4	8	0	1800	1800	1800	1800	1800	1800
0175	ES	64	1	1	2	3	0	1800	1800	1800	1800	1800	1800
0176	ES	49	1	2	1	7	0	1800	1800	1800	1800	1800	1800
0177	ES	27	1	2	1	10	0	1800	1800	1800	1800	1800	1800
0178	ES	62	1	1	1	17	0	1800	1800	1800	1800	1800	1800
0179	ES	53	1	1	1	6	0	1800	1800	1800	1800	1800	1800
0180	ES	73	1	1	1	12	0	1800	1800	1800	1800	1800	1800
0181	ES	48	2	2	1	9	0	1800	1800	1640	1800	1640	1800
0182	ES	51	1	2	1	3	0	1800	1800	1800	1800	1800	1800
0183	ES	47	1	2	2	4	0	1800	1800	1800	1800	1800	1800
0184	ES	63	1	1	1	8	0	1800	1800	1800	1800	1800	1800
0185	ES	48	1	1	2	4	0	1800	1800	1800	1800	1800	1800
0186	ES	51	1	2	1	4	0	1800	1800	365	1800	365	1800
0187	ES	69	1	1	1	1	0	1800	1800	1800	1800	1800	1800
0188	ES	72	2	2	1	1	0	1800	1800	1800	1800	1800	1800
0189	ES	66	1	2	1	0	0	1800	1800	1800	1800	1800	1800
0190	ES	67	1	1	1	8	0	1800	1800	1800	1800	1800	1800
0191	ES	48	1	2	1	1	0	1800	1800	1800	1800	1800	1800
0192	ES	44	1	2	2	4	0	1800	1800	1800	1800	1800	1800
0193	ES	77	1	1	2	6	0	1800	1800	1800	1800	1800	1800
0194	ES	43	1	1	1	3	0	1800	1800	1800	1800	1800	1800
0195	ES	58	1	2	1	4	0	1800	1800	1800	1800	1800	1800
0196	ES	44	1	2	2	8	0	1800	1800	1689	1800	1689	1800
0197	ES	49	1	1	1	3	0	1800	1800	1800	1800	1800	1800
0198	ES	77	1	1	1	3	0	1800	1800	1800	1800	1800	1800
0199	ES	59	2	1	1	6	0	1800	1800	1800	1800	1800	1800
0200	ES	71	1	2	1	5	0	1800	1800	1800	1800	1800	1800
0201	ES	54	1	1	2	0	1	733	1800	1800	1800	1800	1800
0202	ES	63	1	2	2	8	0	1800	1800	1800	1800	1800	1800
0203	ES	53	1	1	1	4	0	1800	1800	1800	1800	1800	1800
0204	ES	70	1	2	3	4	0	1800	1800	1800	1800	1800	1800
0205	ES	42	1	1	1	2	0	1800	1800	1800	1800	1800	1800
0206	ES	76	1	1	1	5	0	1800	1800	1800	1800	1800	1800
0207	ES	60	1	2	2	7	0	1800	1800	1800	1800	1800	1800
0208	ES	62	1	1	1	3	0	1800	1800	1800	1800	1800	1800
0209	ES	37	1	2	1	6	0	1800	1800	1800	1800	1800	1800
0210	ES	63	1	2	1	4	0	1800	1800	1800	1800	1800	1800
0211	ES	56	1	1	1	3	0	1800	1800	1800	1800	1800	1800
0212	ES	61	1	2	1	4	0	1800	1800	1800	1800	1800	1800
0213	ES	67	1	1	2	1	0	1800	1800	1800	1800	1800	1800
0214	ES	65	1	1	1	4	0	1800	1800	1800	1800	1800	1800
0215	ES	37	1	2	1	1	0	1800	1800	1800	1800	1800	1800
0216	ES	71	1	2	1	1	0	1800	1800	1800	1800	1800	1800
0217	ES	49	1	2	1	6	0	1800	1800	1800	1800	1800	1800
0218	ES	62	1	2	1	1	0	1800	1800	1800	1800	1800	1800
0219	ES	64	1	2	1	4	0	1800	1800	1800	1800	1800	1800
0220	ES	36	1	1	1	5	0	1800	1800	1800	1800	1800	1800
0221	ES	51	1	1	2	4	0	1800	1800	1800	1800	1800	1800
0222	ES	56	1	1	1	5	0	1800	1800	1800	1800	1800	1800
0223	ES	65	1	2	2	13	0	1800	1800	0	1800	0	0
0224	ES	80	1	2	2	8	0	1800	1800	151	1800	151	1800
0225	ES	58	1	2	2	3	0	1800	1800	1800	1800	1800	1800
0226	ES	57	1	1	1	5	0	1800	1044	1044	1800	1044	1800
0227	ES	55	1	1	2	6	0	1800	1800	1800	1800	1800	1800
0228	ES	45	1	1	2	3	0	1800	1800	1800	1800	1800	1800
0229	ES	48	1	1	1	8	0	1800	1800	1800	1800	1800	1800
0230	ES	52	1	2	2	1	0	1800	1800	1800	1800	1800	1800
0231	ES	50	1	2	1	5	0	1800	1800	1800	1800	1800	1800
0232	ES	53	1	1	2	7	0	1800	1800	1800	1800	1800	1800
0233	ES	44	1	1	1	1	0	1800	1800	1800	1800	1800	1800
0234	ES	72	2	2	1	8	1	540	1800	1800	1800	1800	1800
0235	ES	60	1	1	2	1	0	1800	1800	1800	1800	1800	1800
0236	ES	74	1	2	2	5	0	1800	1800	1800	1800	1800	1800
0237	ES	66	1	1	1	6	1	1625	563	1068	1800	1068	563
0238	ES	89	2	2	2	19	1	1668	1800	1800	1800	1800	1800
0239	ES	79	2	1	1	1	0	1800	1800	1800	1800	1800	1800
0240	ES	58	1	2	1	2	0	1800	1800	1800	1800	1800	1800
0241	ES	57	1	1	3	5	0	1800	1800	1800	1800	1800	1800
0242	ES	44	1	2	1	21	0	1800	0	0	1800	0	0
0243	ES	48	1	1	1	0	0	1800	1800	92	1800	92	1800
0244	ES	40	1	1	1	0	0	1800	1800	1800	1800	1800	1800
0245	ES	59	1	2	1	6	0	1800	1800	1800	1800	1800	1800
0246	ES	37	1	2	2	9	0	1800	1800	1800	1800	1800	1800
0247	ES	50	1	1	1	1	0	1800	1800	1800	1800	1800	1800
0248	ES	69	1	1	3	1	0	1800	1800	1800	1800	1800	1800
0249	ES	78	1	2	2	17	1	1377	1800	1800	1800	1800	1800
0250	ES	65	2	1	1	2	0	1800	24	24	1800	24	1800
0251	ES	49	1	1	1	0	0	1800	1800	1800	1800	1800	1800
0252	ES	61	1	2	1	5	1	264	1800	1800	1800	1800	1800
0253	ES	79	2	2	1	0	1	364	1800	1800	1800	1800	1800
0254	ES	53	1	2	2	0	0	1800	1800	1800	1800	1800	1800
0255	ES	64	1	1	1	9	0	1800	1800	1800	1800	1800	1800
0256	ES	48	1	2	1	0	0	1800	1800	1800	1800	1800	1800
0257	ES	72	2	1	1	3	0	1800	1800	1800	1800	1800	1800
0258	ES	52	1	2	1	4	0	1800	1800	1800	1800	1800	1800
0259	ES	63	1	2	1	0	1	1703	1800	1800	1800	1800	1800
0260	ES	55	1	2	1	1	0	1800	1800	1800	1800	1800	1800
0261	ES	50	1	1	1	10	0	1800	1800	1800	1800	1800	1800
0262	ES	55	1	1	1	1	0	1800	1800	1800	1800	1800	1800
0263	ES	60	1	1	2	1	0	1800	1800	1800	1800	1800	1800
0264	ES	64	1	2	1	4	0	1800	1800	1800	1800	1800	1800
0265	ES	50	1	1	2	16	0	1800	1800	86	1800	86	1800
0266	ES	52	1	1	1	0	0	1800	1800	1800	1800	1800	1800
0267	ES	69	1	1	1	1	0	1800	1800	1800	1800	1800	1800
0268	ES	56	1	2	1	0	0	1800	1800	1800	1800	1800	1800
0269	ES	62	1	1	2	0	0	1800	1800	1800	1800	1800	1800
0270	ES	68	1	2	1	2	0	1800	1800	1800	1800	1800	1800
0271	ES	56	1	1	2	5	0	1800	1800	1800	1800	1800	1800
0272	ES	48	1	1	3	1	0	1800	1800	1800	1800	1800	1800
0273	ES	76	1	2	2	1	0	1800	1800	1800	1800	1800	1800
0274	ES	66	1	2	1	0	0	1800	1800	1800	1800	1800	1800
0275	ES	51	1	2	2	1	0	1800	1800	1800	1800	1800	1800
0276	ES	53	1	1	2	10	0	1800	1800	1800	1800	1800	1800
0277	ES	51	1	1	1	0	0	1800	1800	1800	1800	1800	1800
0278	ES	67	1	2	1	5	0	1800	1800	1800	1800	1800	1800
0279	ES	72	1	1	2	1	0	1800	1800	1800	1800	1800	1800
0280	NL	56	1	1	3	0	0	1800	1800	1800	1800	1800	1800
0281	NL	71	1	1	4	0	0	1800	1800	1800	1800	1800	1800
0282	NL	60	2	2	2	0	0	1800	1800	1800	1800	1800	1800
0283	NL	60	1	2	1	0	0	1800	1800	1800	1800	1800	1800
0284	NL	48	1	2	1	0	0	1800	1800	1800	1800	1800	1800
0285	NL	62	1	1	1	1	0	1800	1800	1800	1800	1800	1800
0286	NL	57	1	1	1	0	0	1800	1800	1800	1800	1800	1800
0287	NL	52	1	2	2	0	0	1800	1800	37	1800	37	1800
0288	NL	69	2	2	2	0	1	136	1800	1800	1800	1800	1800
0289	NL	81	1	1	2	0	0	1800	1800	1800	1800	1800	1800
0290	NL	51	1	2	1	0	0	1800	1800	1800	1800	1800	1800
0291	NL	41	1	2	1	0	0	1800	1800	1800	1800	1800	1800
0292	NL	56	2	2	2	1	0	1800	1800	1800	1800	1800	1800
0293	NL	69	1	1	2	0	0	1800	1800	1800	1800	1800	1800
0294	NL	68	1	1	2	0	0	1800	1800	31	1800	31	1800
0295	NL	63	1	2	2	0	0	1800	1800	1800	1800	1800	1800
0296	NL	69	1	1	3	0	0	1800	1800	1800	1800	1800	1800
0297	NL	58	1	1	1	0	0	1800	1800	1800	1800	1800	1800
0298	NL	68	1	2	1	0	0	1800	1800	1800	1800	1800	1800
0299	NL	48	1	1	1	6	0	1800	1800	1800	1800	1800	1800
0300	NL	52	1	1	2	0	0	1800	1800	1800	1800	1800	1800
0301	NL	60	1	2	2	1	0	1800	1800	1800	1800	1800	1800
0302	NL	47	1	2	1	0	0	1800	1800	1800	1800	1800	1800
0303	NL	60	1	1	1	0	0	1800	1800	1800	1800	1800	1800
0304	NL	77	1	2	1	0	0	1800	1800	21	21	1800	1800
0305	NL	58	1	1	1	1	0	1800	1800	1800	1800	1800	1800
0306	NL	59	1	1	1	0	0	1800	1800	1800	1800	1800	1800
0307	NL	48	1	2	2	1	0	1800	1800	1800	1800	1800	1800
0308	NL	75	1	1	1	0	0	1800	1800	50	1800	50	1800
0309	NL	57	1	2	1	0	1	769	1800	65	1800	65	1800
0310	NL	62	1	2	1	0	0	1800	1800	1800	1800	1800	1800
0311	NL	64	1	2	1	1	1	777	775	775	1800	775	1800
0312	NL	63	2	2	1	1	0	1800	1800	1800	1800	1800	1800
0313	NL	45	1	1	1	0	0	1800	1800	1800	1800	1800	1800
0314	NL	66	1	1	2	0	0	1800	1800	1800	1800	1800	1800
0315	NL	47	1	1	1	1	0	1800	1800	1800	1800	1800	1800
0316	ES	62	1	2	1	3	0	1800	1800	1800	1800	1800	1800
0317	ES	56	1	1	2	15	0	1800	1800	1800	1800	1800	1800
0318	ES	45	1	1	2	9	1	431	1800	1800	1800	1800	1800
0319	ES	71	1	2	2	3	0	1800	1800	1800	1800	1800	1800
0320	ES	43	1	2	1	10	0	1800	1800	1800	1800	1800	1800
0321	ES	59	1	1	1	9	0	1800	1800	1800	1800	1800	1800
0322	ES	62	1	2	1	17	0	1800	1800	79	79	1800	1800
0323	ES	72	2	2	1	6	0	1800	1800	1800	1800	1800	1800
0324	ES	68	1	2	1	4	0	1800	1800	1800	1800	1800	1800
0325	ES	50	1	1	2	5	0	1800	1800	1800	1800	1800	1800
0326	ES	82	2	2	1	9	0	1800	1800	1800	1800	1800	1800
0327	ES	85	1	2	1	6	1	784	1800	1800	1800	1800	1800
0328	ES	62	1	1	2	5	0	1800	945	945	1800	945	1800
0329	ES	63	1	2	2	8	0	1800	1800	1800	1800	1800	1800
0330	ES	74	1	1	1	4	0	1800	1800	1800	1800	1800	1800
0331	ES	53	1	2	2	9	0	1800	1800	1800	1800	1800	1800
0332	ES	53	1	1	1	12	0	1800	35	35	1800	35	35
0333	ES	73	2	2	1	6	0	1800	1800	1800	1800	1800	1800
0334	ES	68	1	1	2	5	0	1800	1800	1800	1800	1800	1800
0335	ES	59	1	2	1	6	0	1800	1800	1800	1800	1800	1800
0336	ES	43	1	1	1	6	0	1800	1800	1800	1800	1800	1800
0337	ES	49	1	1	2	7	0	1800	1800	1800	1800	1800	1800
0338	ES	81	1	2	1	20	0	1800	1800	1800	1800	1800	1800
0339	ES	58	1	1	1	2	0	1800	1800	1800	1800	1800	1800
0340	ES	77	2	1	1	4	0	1800	1800	1800	1800	1800	1800
0341	ES	78	1	2	1	3	1	1555	1800	1800	1800	1800	1800
0342	ES	75	2	2	1	4	0	1800	1800	1800	1800	1800	1800
0343	ES	65	1	1	2	12	0	1800	1800	1800	1800	1800	1800
0344	ES	37	1	1	1	4	0	1800	1800	1800	1800	1800	1800
0345	ES	60	1	1	3	6	0	1800	1800	1800	1800	1800	1800
0346	ES	64	1	1	1	3	0	1800	1800	1800	1800	1800	1800
0347	ES	66	1	2	1	6	0	1800	1800	74	1800	74	1800
0348	ES	67	1	1	3	7	0	1800	1800	1800	1800	1800	1800
0349	ES	70	1	1	1	5	0	1800	1800	391	1800	391	1800
0350	ES	31	1	2	1	3	0	1800	1800	1800	1800	1800	1800
0351	ES	60	1	2	2	8	0	1800	1800	1800	1800	1800	1800
0352	ES	52	1	1	2	7	0	1800	1800	1800	1800	1800	1800
0353	ES	49	1	2	1	5	0	1800	1800	1800	1800	1800	1800
0354	ES	42	1	2	1	11	0	1800	1800	203	1800	203	1800
0355	ES	60	1	1	1	2	0	1800	1800	1800	1800	1800	1800
0356	ES	74	1	1	1	6	1	1111	1800	1800	1800	1800	1800
0357	ES	57	1	2	1	9	0	1800	1800	1800	1800	1800	1800
0358	ES	56	1	2	1	7	0	1800	1800	1800	1800	1800	1800
0359	ES	50	1	2	2	11	0	1800	1800	1800	1800	1800	1800
0360	ES	61	1	1	1	4	0	1800	1800	1800	1800	1800	1800
0361	ES	75	1	2	2	9	1	1749	1800	1800	1800	1800	1800
0362	ES	39	1	1	1	3	0	1800	1800	1800	1800	1800	1800
0363	ES	55	1	2	1	6	0	1800	1800	1800	1800	1800	1800
0364	ES	62	1	2	3	9	0	1800	1800	1800	1800	1800	1800
0365	ES	56	1	1	1	15	0	1800	1800	1800	1800	1800	1800
0366	NL	50	1	1	1	0	0	1800	1800	1800	1800	1800	1800
0367	NL	50	1	2	1	1	0	1800	1800	572	1800	572	1800
0368	NL	82	1	2	2	0	0	1800	1800	1800	1800	1800	1800
0369	NL	47	1	1	2	3	0	1800	1800	31	1800	31	1800
0370	NL	77	1	2	2	0	1	81	1800	1800	1800	1800	1800
0371	NL	70	1	1	1	0	1	1242	1800	96	1800	96	1800
0372	NL	45	1	2	1	0	0	1800	1800	1800	1800	1800	1800
0373	NL	54	1	1	2	0	0	1800	1800	1800	1800	1800	1800
0374	NL	65	1	1	1	1	0	1800	1800	1800	1800	1800	1800
0375	ES	68	1	2	1	5	0	1800	1800	1800	1800	1800	1800
0376	ES	78	2	1	1	10	0	1800	1800	1800	1800	1800	1800
0377	ES	53	1	2	1	7	0	1800	1800	1800	1800	1800	1800
0378	ES	56	1	1	1	5	0	1800	1800	1800	1800	1800	1800
0379	ES	77	1	2	1	4	0	1800	1800	1800	1800	1800	1800
0380	ES	48	1	2	1	2	0	1800	1800	1800	1800	1800	1800
0381	ES	51	1	1	3	10	0	1800	1800	1800	1800	1800	1800
0382	ES	57	1	1	2	4	0	1800	1800	1800	1800	1800	1800
0383	ES	46	1	2	1	1	0	1800	1800	1800	1800	1800	1800
0384	ES	66	1	2	1	1	0	1800	1800	155	1800	155	1800
0385	ES	51	1	1	2	4	0	1800	1800	1800	1800	1800	1800
0386	ES	61	1	1	1	10	0	1800	1800	1	1800	1	1
0387	ES	56	1	2	1	8	0	1800	1800	1800	1800	1800	1800
0388	ES	69	1	1	1	1	1	1353	1800	1800	1800	1800	1800
0389	ES	56	1	2	2	0	0	1800	1800	1800	1800	1800	1800
0390	ES	68	1	2	1	0	0	1800	1800	1800	1800	1800	1800
0391	ES	75	1	2	1	17	0	1800	1800	1800	1800	1800	1800
0392	ES	61	1	1	1	4	0	1800	1800	1800	1800	1800	1800
0393	ES	62	2	1	1	1	0	1800	1800	1800	1800	1800	1800
0394	ES	62	1	1	1	4	0	1800	1800	1800	1800	1800	1800
0395	ES	51	1	2	1	7	0	1800	1800	1800	1800	1800	1800
0396	ES	75	2	2	1	1	0	1800	1800	1800	1800	1800	1800
0397	ES	60	1	1	1	2	0	1800	1800	1800	1800	1800	1800
0398	ES	58	1	2	2	3	0	1800	1800	1800	1800	1800	1800
0399	ES	49	1	1	1	1	0	1800	1800	1800	1800	1800	1800
0400	ES	48	1	1	1	1	0	1800	1800	1800	1800	1800	1800
0401	ES	68	2	2	1	13	0	1800	1800	8	1800	8	1800
0402	ES	76	1	1	2	8	0	1800	1800	1800	1800	1800	1800
0403	ES	58	1	2	1	6	0	1800	1800	1800	1800	1800	1800
0404	ES	37	1	2	1	8	0	1800	1800	1800	1800	1800	1800
0405	ES	75	1	2	2	10	0	1800	1800	1800	1800	1800	1800
0406	ES	82	1	1	1	7	0	1800	1800	79	1800	79	1800
0407	ES	50	1	1	2	1	0	1800	1800	1800	1800	1800	1800
0408	ES	83	2	1	2	1	0	1800	1800	1800	1800	1800	1800
0409	ES	49	1	1	1	7	0	1800	1800	1800	1800	1800	1800
0410	ES	70	1	2	3	5	0	1800	1800	1800	1800	1800	1800
0412	ES	49	1	1	3	1	0	1800	1728	1800	1800	1800	1800
0413	ES	46	1	2	2	1	0	1800	1800	1800	1800	1800	1800
0414	ES	83	2	2	2	6	1	945	1800	1800	1800	1800	1800
0415	ES	70	2	1	1	2	0	1800	1800	1800	1800	1800	1800
0416	ES	28	1	1	1	1	0	1800	1800	1800	1800	1800	1800
0417	ES	47	1	2	2	0	0	1800	1800	1800	1800	1800	1800
0418	ES	56	1	2	2	1	0	1800	1800	1800	1800	1800	1800
0419	ES	62	2	1	1	1	0	1800	1800	1800	1800	1800	1800
0420	ES	67	2	2	2	1	0	1800	1800	1800	1800	1800	1800
0421	ES	61	1	1	2	5	0	1800	1800	1800	1800	1800	1800
0422	ES	69	1	2	1	12	0	1800	1800	1800	1800	1800	1800
0423	ES	72	1	1	2	7	0	1800	1800	1800	1800	1800	1800
0424	ES	78	2	1	1	4	0	1800	1800	1800	1800	1800	1800
0425	ES	75	1	2	1	0	0	1800	1800	1800	1800	1800	1800
0426	ES	75	1	1	1	1	1	1588	1800	1800	1800	1800	1800
0427	ES	62	1	1	2	0	0	1800	1312	1312	1800	1312	1312
0428	ES	89	1	1	2	5	1	59	1800	1800	1800	1800	1800
0429	ES	63	2	2	2	11	0	1800	1800	1800	1800	1800	1800
0430	ES	72	1	2	1	1	0	1800	1800	100	1800	100	1800
0431	ES	52	1	1	1	0	0	1800	1800	1800	1800	1800	1800
0432	ES	60	1	2	1	1	0	1800	1800	616	1800	616	1800
0433	ES	56	1	2	2	1	0	1800	1800	1800	1800	1800	1800
0434	ES	51	1	1	1	1	0	1800	1800	1800	1800	1800	1800
0435	ES	52	1	1	2	1	0	1800	602	602	1800	602	1800
0436	ES	70	1	2	1	1	0	1800	1800	1800	1800	1800	1800
0437	ES	73	1	2	2	0	0	1800	1800	774	774	1800	1800
0438	ES	70	2	1	1	4	0	1800	1735	1735	1800	1735	1800
0439	ES	82	1	1	1	6	1	1636	1800	1800	1800	1800	1800
0440	ES	59	1	2	1	9	0	1800	1800	1800	1800	1800	1800
0441	ES	73	1	2	1	9	0	1800	1800	1800	1800	1800	1800
0442	ES	61	2	1	2	0	0	1800	1800	1800	1800	1800	1800
0443	ES	68	1	2	1	5	0	1800	1800	1800	1800	1800	1800
0444	ES	45	1	1	3	6	0	1800	1800	279	1800	279	1800
0445	ES	41	1	1	2	5	0	1800	1800	1800	1800	1800	1800
0446	ES	55	1	2	2	2	0	1800	1800	167	1800	167	1800
0447	ES	47	1	1	2	1	0	1800	1800	1800	1800	1800	1800
0448	ES	82	1	2	1	0	0	1800	1800	1800	1800	1800	1800
0449	ES	78	1	2	1	13	0	1800	1800	1800	1800	1800	1800
0450	ES	62	1	1	2	2	0	1800	1800	1800	1800	1800	1800
0451	ES	52	1	1	2	12	0	1800	1800	1800	1800	1800	1800
0452	ES	48	1	2	1	1	0	1800	1800	1800	1800	1800	1800
0453	ES	41	2	1	1	18	0	1800	1800	1800	1800	1800	1800
0454	ES	62	1	1	1	1	0	1800	1800	1800	1800	1800	1800
0455	ES	50	1	2	2	1	0	1800	1800	1800	1800	1800	1800
0456	ES	78	1	2	3	2	0	1800	1800	1800	1800	1800	1800
0457	ES	55	1	1	1	8	0	1800	1800	1800	1800	1800	1800
0458	ES	76	1	2	2	1	0	1800	1800	819	1800	819	1800
0459	ES	54	1	2	1	1	0	1800	1800	1800	1800	1800	1800
0460	ES	63	1	1	1	6	0	1800	1800	1800	1800	1800	1800
0461	ES	78	1	2	2	13	0	1800	8	8	1800	8	8
0462	ES	49	1	1	3	5	0	1800	1800	1800	1800	1800	1800
0463	ES	86	1	2	1	3	1	1610	1800	1800	1800	1800	1800
0464	ES	58	1	1	1	0	0	1800	1800	1800	1800	1800	1800
0465	ES	72	1	1	1	6	0	1800	1800	1800	1800	1800	1800
0466	ES	41	1	2	1	7	0	1800	1800	1800	1800	1800	1800
0467	ES	49	1	1	1	5	0	1800	1800	1800	1800	1800	1800
0468	ES	60	1	2	1	0	0	1800	1800	1800	1800	1800	1800
0469	ES	52	1	2	1	10	0	1800	1800	1800	1800	1800	1800
0470	ES	64	1	1	1	1	1	1107	1800	1800	1800	1800	1800
0471	ES	62	1	2	1	3	0	1800	1800	1800	1800	1800	1800
0472	ES	77	2	2	1	16	0	1800	1800	1800	1800	1800	1800
0473	ES	35	1	2	1	5	0	1800	1800	1800	1800	1800	1800
0474	ES	69	1	1	1	1	0	1800	1800	1800	1800	1800	1800
0475	ES	51	1	2	1	6	0	1800	1800	1800	1800	1800	1800
0476	ES	59	1	1	1	3	0	1800	1800	1800	1800	1800	1800
0477	ES	55	1	1	2	4	0	1800	1800	1800	1800	1800	1800
0478	ES	47	1	2	1	7	0	1800	1800	1800	1800	1800	1800
0479	ES	95	2	2	1	7	1	826	1800	1800	1800	1800	1800
0480	ES	42	2	1	2		1	1	1800	1800	1800	1800	1800
0481	ES	67	2	2	2	8	0	1800	1800	1800	1800	1800	1800
0482	ES	60	1	2	1	7	0	1800	1800	1800	1800	1800	1800
0483	ES	37	1	1	2	5	0	1800	1800	1800	1800	1800	1800
0484	ES	55	1	2	1	1	0	1800	1800	1800	1800	1800	1800
0485	ES	79	1	1	1	7	0	1800	1800	297	1800	297	1800
0486	ES	47	1	2	1	9	0	1800	1800	1800	1800	1800	1800
0487	ES	81	2	1	2	6	0	1800	1800	1800	1800	1800	1800
0488	ES	55	1	2	1	7	0	1800	1800	1800	1800	1800	1800
0489	ES	40	1	1	2	6	0	1800	1800	1800	1800	1800	1800
0490	ES	61	1	1	1	14	0	1800	1800	1800	1800	1800	1800
0491	ES	50	2	2	2	5	0	1800	1800	1800	1800	1800	1800
0492	ES	62	2	1	1	7	0	1800	1800	1800	1800	1800	1800
0493	ES	79	1	2	1	5	0	1800	1800	1800	1800	1800	1800
0494	ES	77	1	1	1	9	0	1800	4	1800	1800	1800	1800
0495	ES	82	2	2	2	5	0	1800	1800	1800	1800	1800	1800
0496	ES	53	1	1	1	5	0	1800	1800	1800	1800	1800	1800
0497	ES	43	1	2	1	3	0	1800	1800	1800	1800	1800	1800
0498	ES	54	1	2	1	5	0	1800	1800	1800	1800	1800	1800
0499	ES	43	1	1	2	2	0	1800	1800	1800	1800	1800	1800
0500	ES	84	2	1	1	0	0	1800	1800	1800	1800	1800	1800
0501	ES	70	2	2	2	1	0	1800	1800	58	1800	58	1800
0502	ES	84	1	2	1	20	0	1800	1800	1800	1800	1800	1800
0503	ES	69	1	1	1	6	0	1800	1800	1800	1800	1800	1800
0504	ES	83	1	2	1	21	1	1236	1800	1800	1800	1800	1800
0505	ES	59	1	1	1	6	0	1800	1800	1800	1800	1800	1800
0506	ES	53	1	1	1	6	0	1800	447	447	1800	447	447
0507	ES	74	1	1	2	1	0	1800	1800	1800	1800	1800	1800
0508	ES	61	2	2	1	7	0	1800	1800	1800	1800	1800	1800
0509	ES	50	1	1	1	0	0	1800	1800	1800	1800	1800	1800
0510	ES	79	1	2	2	62	0	1800	6	6	6	6	6
0511	ES	76	2	2	2	7	1	907	1800	1800	1800	1800	1800
0512	ES	73	1	2	2	8	0	1800	1800	1800	1800	1800	1800
0513	ES	48	1	1	2	8	0	1800	1800	286	1800	286	1800
0514	ES	83	1	1	2	34	1	78	1800	1800	1800	1800	1800
0515	ES	62	1	2	1	0	1	1450	1800	1800	1800	1800	1800
0516	ES	59	2	2	1	13	1	698	73	75	1800	75	1800
0517	ES	74	2	1	2	15	1	15	1800	1800	1800	1800	1800
0518	ES	71	1	2	1	6	0	1800	1800	1800	1800	1800	1800
0519	ES	71	1	1	1	4	0	1800	1800	1800	1800	1800	1800
0520	ES	66	1	2	2	0	0	1800	1800	1206	1800	1206	1800
0521	ES	78	2	1	1	5	0	1800	1800	1800	1800	1800	1800
0522	ES	64	2	1	1	1	0	1800	1800	1800	1800	1800	1800
0523	ES	82	1	1	1	4	0	1800	1800	1800	1800	1800	1800
0524	ES	59	1	2	1	1	0	1800	1800	1800	1800	1800	1800
0525	ES	54	1	2	1	4	0	1800	1800	439	1800	439	1800
0526	ES	48	1	1	1	4	0	1800	1800	1800	1800	1800	1800
0527	ES	43	1	1	1	9	0	1800	1800	1800	1800	1800	1800
0528	ES	46	1	1	1	1	0	1800	1800	1800	1800	1800	1800
0529	ES	87	1	2	1	4	0	1800	1800	1800	1800	1800	1800
0530	ES	74	1	2	3	6	0	1800	1800	1800	1800	1800	1800
0531	ES	58	1	2	1	1	0	1800	1800	1800	1800	1800	1800
0532	ES	62	2	2	1		1	0	1800	1800	1800	1800	0
0533	ES	55	1	1	1	0	0	1800	1800	1800	1800	1800	1800
0534	ES	69	1	1	2	4	0	1800	1800	1800	1800	1800	1800
0535	ES	41	1	1	1	5	0	1800	1800	1800	1800	1800	1800
0536	ES	68	1	1	1	56	0	1800	1800	1800	1800	1800	1800
0537	ES	74	1	1	1	0	1	1637	1800	1800	1800	1800	1800
0538	ES	55	2	2	1	3	0	1800	1800	1800	1800	1800	1800
0539	ES	58	1	2	3	0	0	1800	1800	1800	1800	1800	1800
0540	ES	77	2	2	1	0	0	1800	1800	1800	1800	1800	1800
0541	ES	50	2	1	1	4	0	1800	1800	1800	1800	1800	1800
0542	ES	58	1	1	1	5	0	1800	1800	1800	1800	1800	1800
0543	ES	69	1	2	2	4	1	949	1800	1800	1800	1800	1800
0544	ES	71	1	2	1	0	0	1800	1800	1682	1800	1682	1800
0545	ES	63	1	1	2	0	0	1800	1800	1800	1800	1800	1800
0546	ES	70	2	2	2	0	0	1800	1800	1800	1800	1800	1800
0547	ES	63	1	2	2	0	0	1800	1800	1	1800	1	1800
0548	ES	65	1	2	2	7	0	1800	1800	1800	1800	1800	1800
0549	ES	49	1	1	1	0	0	1800	1800	1800	1800	1800	1800
0550	ES	38	1	1	1	6	0	1800	1800	1800	1800	1800	1800
0551	ES	63	1	1	1	8	0	1800	1800	1800	1800	1800	1800
0552	ES	57	1	1	1	6	0	1800	1800	1800	1800	1800	1800
0553	ES	84	1	2	1	3	1	3	1800	1800	1800	1800	1800
0554	ES	77	1	2	2	8	0	1800	1800	1800	1800	1800	1800
0555	ES	71	1	1	1	7	0	1800	1800	1800	1800	1800	1800
0556	ES	52	1	2	3	4	0	1800	1800	1800	1800	1800	1800
0557	ES	46	1	2	1	0	0	1800	1800	1800	1800	1800	1800
0558	ES	46	1	1	1	0	0	1800	1800	1800	1800	1800	1800
0559	ES	83	1	1	1	1	1	1	1800	1800	1800	1800	1800
0560	ES	63	1	2	2	0	0	1800	1800	1800	1800	1800	1800
0561	ES	61	1	1	1	0	0	1800	1800	1800	1800	1800	1800
0562	ES	45	1	2	1	0	0	1800	1800	1800	1800	1800	1800
0563	ES	39	1	2	1	4	0	1800	1800	1800	1800	1800	1800
0564	ES	60	1	1	2	3	0	1800	1800	1800	1800	1800	1800
0565	ES	54	1	2	1	0	0	1800	1800	1800	1800	1800	1800
0566	ES	50	2	1	2	6	0	1800	1800	1800	1800	1800	1800
0567	ES	58	1	2	2	0	0	1800	1800	1800	1800	1800	1800
0568	ES	75	1	1	2	0	1	574	1800	1800	1800	1800	1800
0569	ES	82	2	2	1	0	0	1800	1800	1800	1800	1800	1800
0570	ES	69	1	1	2	4	0	1800	1800	1800	1800	1800	1800
0571	ES	62	1	2	1	7	0	1800	1800	1800	1800	1800	1800
0572	ES	49	1	1	2	8	0	1800	1800	1800	1800	1800	1800
0573	ES	61	1	2	1	3	0	1800	1800	1800	1800	1800	1800
0574	ES	45	1	1	2	5	0	1800	1800	1800	1800	1800	1800
0575	NL	52	1	2	2	0	0	1800	1800	1800	1800	1800	1800
0576	NL	81	2	1	1	0	0	1800	1800	1800	1800	1800	1800
0577	NL	56	2	2	1	0	0	1800	1800	1800	1800	1800	1800
0578	NL	47	1	1	1	0	0	1800	1800	54	1800	54	1800
0579	NL	77	2	2	1	1	0	1800	1800	1800	1800	1800	1800
0580	NL	52	1	2	1	1	0	1800	1800	1800	1800	1800	1800
0581	NL	85	1	1	1	1	1	213	1800	1800	1800	1800	1800
0582	NL	79	1	1	2	1	0	1800	1800	1800	1800	1800	1800
0583	NL	58	1	2	2	2	0	1800	1800	1800	1800	1800	1800
0584	NL	62	1	1	1	0	0	1800	1800	1800	1800	1800	1800
0585	NL	81	2	1	2	0	0	1800	1800	1800	1800	1800	1800
0586	NL	56	1	1	1	0	0	1800	1800	1800	1800	1800	1800
0587	NL	66	1	2	1	0	0	1800	1800	1800	1800	1800	1800
0588	NL	59	1	1	1	5	0	1800	1800	1800	1800	1800	1800
0589	NL	72	1	2	1	0	1	1519	1800	101	1800	101	1800
0590	NL	73	1	2	3	0	0	1800	1800	1800	1800	1800	1800
0591	NL	73	1	1	2	0	0	1800	1800	1800	1800	1800	1800
0592	NL	60	1	2	1	3	0	1800	1800	2	1800	2	1800
0593	NL	59	1	2	1	0	0	1800	1800	1800	1800	1800	1800
0594	NL	84	2	1	1	0	0	1800	1800	1800	1800	1800	1800
0595	NL	67	1	1	2	1	0	1800	1800	1800	1800	1800	1800
0596	NL	63	1	2	1	0	0	1800	1800	1800	1800	1800	1800
0597	NL	69	1	1	2	0	0	1800	1800	1800	1800	1800	1800
0598	NL	62	1	2	2	1	0	1800	1800	1800	1800	1800	1800
0599	NL	64	2	2	2	0	0	1800	1800	1800	1800	1800	1800
0600	NL	67	1	1	3	0	0	1800	1800	1800	1800	1800	1800
0601	NL	75	1	1	1	0	0	1800	1800	1800	1800	1800	1800
0602	NL	63	2	2	2	0	0	1800	1800	1800	1800	1800	1800
0603	NL	62	1	2	2	0	0	1800	1800	1800	1800	1800	1800
0604	NL	70	2	2	1	0	0	1800	1800	1800	1800	1800	1800
0605	IT	61	2	2	1	6	0	1800	1800	1800	1800	1800	1800
0606	IT	85	1	1	2	7	1	37	1800	1800	1800	1800	1800
0607	IT	58	1	1	1	5	0	1800	1800	165	1800	165	1800
0608	IT	72	2	2	1	5	0	1800	1800	227	1800	227	1800
0609	IT	78	2	1	2	8	0	1800	1800	1800	1800	1800	1800
0610	IT	63	1	2	2	1	0	1800	1800	1800	1800	1800	1800
0611	IT	75	1	2	1	0	0	1800	1800	1800	1800	1800	1800
0612	IT	85	2	2	1	8	0	1800	1800	24	1800	24	1800
0613	IT	79	2	1	1	1	1	283	1800	1800	1800	1800	1800
0614	IT	60	2	1	1	0	0	1800	1800	1800	1800	1800	1800
0615	IT	87	2	1	2	7	0	1800	1244	1248	1800	1248	1800
0616	IT	69	2	1	1	7	0	1800	1800	1800	1800	1800	1800
0617	IT	50	2	2	2	6	0	1800	1800	1342	1800	1342	1800
0618	IT	49	1	2	1	6	0	1800	1800	1800	1800	1800	1800
0619	IT	72	2	2	1	5	0	1800	1800	1800	1800	1800	1800
0620	IT	56	1	1	1	6	0	1800	1800	1800	1800	1800	1800
0621	IT	59	1	2	1	5	0	1800	1800	1800	1800	1800	1800
0622	IT	51	2	2	1	4	0	1800	1800	1800	1800	1800	1800
0623	IT	50	1	1	2	8	0	1800	1800	1800	1800	1800	1800
0624	IT	65	2	1	1	6	0	1800	1800	1800	1800	1800	1800
0625	IT	66	1	2	2	2	0	1800	1800	1800	1800	1800	1800
0626	IT	75	1	1	1	6	0	1800	1800	1800	1800	1800	1800
0627	IT	40	1	1	2	7	0	1800	1199	1199	1800	1199	1800
0628	IT	68	1	2	2	6	1	1732	1800	1800	1800	1800	1800
0629	IT	50	1	1	1	5	0	1800	1800	1800	1800	1800	1800
0630	IT	62	1	2	2	2	0	1800	1800	1800	1800	1800	1800
0631	IT	52	1	1	1	5	0	1800	1800	1800	1800	1800	1800
0632	IT	83	2	1	1	26	0	1800	1800	1800	1800	1800	1800
0633	IT	93	2	2	1	3	0	1800	1800	1800	1800	1800	1800
0634	IT	66	1	2	1	4	0	1800	1800	1800	1800	1800	1800
0635	IT	54	1	1	3	4	0	1800	1800	1800	1800	1800	1800
0636	IT	80	2	2	1	8	1	317	312	1800	1800	1800	312
0637	IT	42	1	1	2	4	0	1800	1800	1800	1800	1800	1800
0638	IT	75	2	1	2	5	1	569	1800	1800	1800	1800	1800
0639	IT	52	1	1	2	4	0	1800	1800	1800	1800	1800	1800
0640	IT	49	1	2	1	5	0	1800	1800	526	1800	526	1800
0641	IT	82	1	1	2	8	1	773	1800	1800	1800	1800	1800
0642	IT	65	2	2	1	5	0	1800	1800	1800	1800	1800	1800
0643	IT	68	2	2	2	7	0	1800	1800	1800	1800	1800	1800
0644	IT	82	1	2	1	1	1	836	1800	1800	1800	1800	1800
0645	IT	74	1	2	1	6	0	1800	1800	54	141	54	1800
0646	IT	64	1	1	1	5	0	1800	1800	1800	1800	1800	1800
0647	IT	61	1	2	2	10	0	1800	1800	1800	1800	1800	1800
0648	IT	52	1	1	1	6	0	1800	1800	1800	1800	1800	1800
0649	IT	90	1	2	1	7	0	1800	1800	1800	1800	1800	1800
0650	IT	52	2	1	1	6	0	1800	1800	1800	1800	1800	1800
0651	IT	38	1	1	1	5	0	1800	1800	1800	1800	1800	1800
0652	IT	62	1	2	1	2	0	1800	1800	1800	1800	1800	1800
0653	IT	57	1	2	1	2	0	1800	1800	1800	1800	1800	1800
0654	IT	44	1	2	1	5	0	1800	1800	1800	1800	1800	1800
0655	IT	67	1	1	1	4	0	1800	1800	1800	1800	1800	1800
0656	IT	79	2	1	1	3	0	1800	1800	1800	1800	1800	1800
0657	IT	58	1	2	3	4	0	1800	1800	687	1800	687	1800
0658	IT	48	1	2	1	6	0	1800	4	567	1800	567	1800
0659	IT	69	1	2	2	4	0	1800	1800	1800	1800	1800	1800
0660	IT	58	1	1	2	5	0	1800	1800	1800	1800	1800	1800
0661	IT	49	2	2	2	4	0	1800	1800	1800	1800	1800	1800
0662	IT	59	1	1	3	4	0	1800	1800	1800	1800	1800	1800
0663	IT	49	1	1	1	4	0	1800	1800	1800	1800	1800	1800
0664	IT	66	1	2	2	4	0	1800	1800	231	1800	231	1800
0665	IT	65	2	2	1	3	0	1800	1800	28	1800	28	1800
0666	IT	38	1	1	2	4	0	1800	1800	1800	1800	1800	1800
0667	IT	69	1	1	1	5	0	1800	1800	1800	1800	1800	1800
0668	IT	78	1	2	2	4	0	1800	1800	1800	1800	1800	1800
0669	IT	56	1	1	2	3	0	1800	1800	1529	1800	1529	1800
0670	IT	75	1	2	1	8	1	1196	1800	1800	1800	1800	1800
0671	IT	60	2	2	1	2	0	1800	1800	1800	1800	1800	1800
0672	IT	41	1	1	1	3	0	1800	1800	1800	1800	1800	1800
0673	IT	67	2	2	5	4	0	1800	1800	1800	1800	1800	1800
0674	IT	77	2	2	3	44	0	1800	1800	1800	1800	1800	1800
0675	IT	57	1	1	3	5	0	1800	1800	1800	1800	1800	1800
0676	IT	50	1	1	2	4	0	1800	1800	1800	1800	1800	1800
0677	IT	44	1	2	1	4	0	1800	1800	1800	1800	1800	1800
0678	IT	77	2	1	2	7	0	1800	1800	1800	1800	1800	1800
0679	IT	65	1	2	2	4	0	1800	606	607	1800	607	606
0680	IT	54	1	1	1	4	0	1800	1800	1800	1800	1800	1800
0681	IT	59	1	2	2	3	0	1800	1800	1800	1800	1800	1800
0682	IT	64	1	1	1	4	0	1800	1800	1800	1800	1800	1800
0683	IT	58	1	1	1	3	0	1800	1800	260	1800	260	1800
0684	IT	72	1	2	1	4	0	1800	1800	1800	1800	1800	1800
0685	IT	69	1	1	1	2	0	1800	1800	256	1800	256	1800
0686	IT	49	1	2	1	3	0	1800	1800	1800	1800	1800	1800
0687	IT	61	1	2	1	6	0	1800	1800	10	1800	10	10
0688	IT	75	1	1	2	5	0	1800	1800	389	1800	389	1800
0689	IT	63	1	1	2	4	0	1800	1800	1800	1800	1800	1800
0690	IT	61	1	2	2	3	0	1800	1800	116	1800	116	1800
0691	IT	64	1	2	1	5	0	1800	1800	1800	1800	1800	1800
0692	IT	87	2	1	1	4	1	1726	1800	1800	1800	1800	1800
0693	IT	56	1	1	1	4	0	1800	1800	1800	1800	1800	1800
0694	IT	69	1	1	2	5	1	1283	1800	1800	1800	1800	1800
0695	IT	45	1	2	1	4	0	1800	1800	1800	1800	1800	1800
0696	IT	64	2	2	2	3	0	1800	1800	1800	1800	1800	1800
0697	IT	58	1	2	1	3	0	1800	1800	1800	1800	1800	1800
0698	IT	67	2	2	1	6	0	1800	1800	219	1800	219	1800
0699	IT	49	1	1	2	5	0	1800	1800	895	1800	895	1800
0700	IT	61	1	2	2	4	0	1800	1800	1800	1800	1800	1800
0701	IT	46	2	1	3	3	0	1800	1800	1800	1800	1800	1800
0702	IT	65	1	1	1	5	0	1800	1800	1800	1800	1800	1800
0703	IT	72	2	2	2	4	0	1800	1800	1800	1800	1800	1800
0704	IT	48	1	1	1	5	0	1800	1800	1800	1800	1800	1800
0705	NL	58	2	2	1	3	0	1800	1800	1800	1800	1800	1800
0706	NL	48	1	1	1	0	0	1800	1800	1800	1800	1800	1800
0707	NL	71	2	1	1	1	1	256	1800	1800	1800	1800	1800
0708	NL	75	1	1	1	5	0	1800	1800	41	1800	41	1800
0709	NL	60	2	2	2	0	0	1800	1800	32	1800	32	1800
0710	NL	60	1	1	1	0	0	1800	1800	59	1800	59	1800
0711	NL	57	1	2	1	0	0	1800	1800	1800	1800	1800	1800
0712	NL	81	2	1	1	0	0	1800	1800	1800	1800	1800	1800
0713	NL	58	1	1	1	0	0	1800	1800	1800	1800	1800	1800
0714	NL	76	2	2	2	0	1	680	1800	1800	1800	1800	1800
0715	NL	44	2	1	1	1	0	1800	1800	1800	1800	1800	1800
0716	NL	40	1	1	1	3	0	1800	1800	1800	1800	1800	1800
0717	NL	48	1	2	2	0	0	1800	1800	1800	1800	1800	1800
0718	NL	70	2	1	2	0	0	1800	1800	1800	1800	1800	1800
0719	NL	63	1	2	1	0	0	1800	1800	55	1800	55	1800
0720	NL	42	1	2	2	0	0	1800	1800	5	1800	5	1800
0721	NL	45	1	2	1	5	0	1800	1800	61	1800	61	1800
0723	NL	78	2	2	1	12	0	1800	1800	6	1800	6	1800
0724	NL	78	1	1	2	1	0	1800	1800	1800	1800	1800	1800
0725	NL	83	2	1	2	1	0	1800	1800	1800	1800	1800	1800
0726	NL	85	1	1	2	0	0	1800	1800	1800	1800	1800	1800
0727	NL	84	1	2	2	0	1	1006	1800	1800	1800	1800	1800
0728	NL	80	2	2	2	1	0	1800	1800	1800	1800	1800	1800
0729	NL	56	1	2	1	1	0	1800	1800	69	1800	69	1800
0730	NL	57	2	2	1	1	0	1800	1800	1800	1800	1800	1800
0731	NL	72	1	2	1	0	1	479	1800	10	10	1800	1800
0732	NL	49	1	1	1	0	0	1800	1800	1800	1800	1800	1800
0733	NL	43	1	2	1	1	0	1800	1800	1800	1800	1800	1800
0734	NL	54	1	1	3	5	0	1800	1800	1800	1800	1800	1800
0735	NL	46	1	1	2	1	0	1800	1800	1800	1800	1800	1800
0736	NL	63	1	1	1	0	0	1800	1800	1800	1800	1800	1800
0737	NL	57	1	2	3	1	0	1800	1800	39	1800	39	1800
0738	NL	62	2	2	1	0	0	1800	1800	1800	1800	1800	1800
0739	NL	57	2	2	3	18	0	1800	1800	2	2	1800	1800
0740	NL	65	1	2	2	0	0	1800	1800	1800	1800	1800	1800
0741	NL	46	1	2	1	0	1	7	1800	1800	1800	1800	1800
0742	NL	74	2	1	2	0	0	1800	1800	2	1800	2	1800
0743	NL	51	1	1	1	1	0	1800	1800	1800	1800	1800	1800
0744	NL	58	1	1	2	0	0	1800	1800	37	1800	37	1800
0746	NL	72	1	1	1	1	0	1800	1800	1800	1800	1800	1800
0747	NL	42	1	2	1	0	0	1800	1800	1800	1800	1800	1800
0748	NL	51	1	1	1	0	0	1800	1800	1800	1800	1800	1800
0749	NL	71	1	1	1	0	0	1800	1800	1800	1800	1800	1800
0750	NL	65	1	2	3	0	0	1800	1800	1800	1800	1800	1800
0751	NL	47	1	2	2	0	0	1800	1800	1800	1800	1800	1800
0752	NL	54	1	2	2	0	0	1800	1800	1800	1800	1800	1800
0753	NL	55	2	1	1	1	0	1800	1800	1800	1800	1800	1800
0754	NL	50	1	1	1	0	0	1800	1800	1800	1800	1800	1800
0755	ES	51	1	1	1	4	0	1800	1800	1800	1800	1800	1800
0756	ES	53	2	2	1	7	0	1800	1800	1800	1800	1800	1800
0757	ES	66	2	2	1	6	0	1800	1800	1800	1800	1800	1800
0758	ES	78	2	2	2	3	0	1800	1800	1800	1800	1800	1800
0759	ES	42	1	1	1	5	0	1800	1800	1800	1800	1800	1800
0760	ES	50	1	2	1	1	0	1800	1800	1800	1800	1800	1800
0761	ES	51	1	1	2	7	0	1800	1800	1800	1800	1800	1800
0762	ES	65	1	1	2	3	0	1800	1800	1800	1800	1800	1800
0763	ES	43	1	1	1	4	0	1800	1800	20	1800	20	1800
0764	ES	66	1	2	1	4	0	1800	1800	1800	1800	1800	1800
0765	ES	53	1	2	1	17	0	1800	1800	1800	1800	1800	1800
0766	ES	74	1	2	1	4	0	1800	1800	1800	1800	1800	1800
0767	ES	84	2	1	2	1	0	1800	1800	1800	1800	1800	1800
0768	ES	74	1	2	1	2	0	1800	1800	1800	1800	1800	1800
0769	ES	60	2	1	1	5	0	1800	1800	1800	1800	1800	1800
0770	ES	41	1	1	2	1	0	1800	1800	1800	1800	1800	1800
0771	ES	49	1	2	1	4	0	1800	1800	1800	1800	1800	1800
0772	ES	40	2	1	2	6	0	1800	1800	1800	1800	1800	1800
0773	ES	43	1	2	1	5	0	1800	1800	1800	1800	1800	1800
0774	ES	68	1	2	2	5	0	1800	1800	50	1800	50	1800
0775	ES	81	1	1	1	4	0	1800	1800	1800	1800	1800	1800
0776	ES	54	1	1	2	5	0	1800	1800	1800	1800	1800	1800
0777	ES	76	1	2	1	4	0	1800	1800	1800	1800	1800	1800
0778	ES	79	1	2	1	1	0	1800	1800	1800	1800	1800	1800
0779	ES	67	1	1	1	1	0	1800	1800	1800	1800	1800	1800
0780	ES	68	2	2	1	4	0	1800	1800	1800	1800	1800	1800
0781	ES	71	1	1	1	1	0	1800	1800	1800	1800	1800	1800
0782	ES	67	1	2	1	2	0	1800	1800	1800	1800	1800	1800
0783	ES	53	1	1	2	1	0	1800	1800	1800	1800	1800	1800
0784	ES	65	1	1	1	4	0	1800	1800	1800	1800	1800	1800
0785	ES	52	1	2	1	2	0	1800	1800	1800	1800	1800	1800
0786	ES	37	1	2	1	4	0	1800	1800	1800	1800	1800	1800
0787	ES	69	1	2	2	4	0	1800	1800	754	1800	754	1800
0788	ES	68	2	1	1	5	0	1800	1800	1800	1800	1800	1800
0789	ES	53	1	1	1	1	0	1800	1800	1800	1800	1800	1800
0790	ES	61	1	1	2	8	0	1800	1800	1800	1800	1800	1800
0791	ES	55	1	2	1	4	0	1800	1800	1800	1800	1800	1800
0792	ES	78	1	2	1	4	0	1800	1800	1800	1800	1800	1800
0793	ES	79	1	1	2	5	0	1800	1800	1800	1800	1800	1800
0794	ES	47	1	2	1	4	0	1800	1800	1800	1800	1800	1800
0795	ES	61	1	1	1	1	0	1800	1800	87	1800	87	1800
0796	ES	44	2	2	1	1	0	1800	1800	1800	1800	1800	1800
0797	ES	61	1	2	2	1	0	1800	1800	1800	1800	1800	1800
0798	ES	71	1	1	1	1	0	1800	1800	1800	1800	1800	1800
0799	ES	70	1	1	2	0	0	1800	1800	1800	1800	1800	1800
0800	ES	30	1	2	1	9	0	1800	1800	1800	1800	1800	1800
0801	ES	62	1	1	1	3	0	1800	1800	1800	1800	1800	1800
0802	ES	76	1	2	1	0	0	1800	1800	1800	1800	1800	1800
0803	ES	73	1	1	1	7	0	1800	1800	1800	1800	1800	1800
0804	ES	57	2	1	1	9	0	1800	1800	1272	1800	1272	1800
0805	ES	68	1	2	1	8	0	1800	1800	1800	1800	1800	1800
0806	ES	71	1	1	1	9	0	1800	1800	21	1800	21	1800
0807	ES	52	1	2	1	4	0	1800	1800	1800	1800	1800	1800
0808	ES	81	1	1	1	3	0	1800	1800	1800	1800	1800	1800
0809	ES	64	1	1	1	12	0	1800	1800	1800	1800	1800	1800
0810	ES	58	1	1	1	7	0	1800	1800	1800	1800	1800	1800
0811	ES	47	1	1	1	4	0	1800	1800	1800	1800	1800	1800
0812	ES	63	1	2	1	5	0	1800	1800	1800	1800	1800	1800
0813	ES	83	2	2	1	0	1	0	1800	1800	1800	1800	1800
0814	ES	48	1	1	1	4	0	1800	1800	1800	1800	1800	1800
0815	ES	53	1	2	1	8	0	1800	1800	1800	1800	1800	1800
0816	ES	70	1	1	2	7	0	1800	1800	1800	1800	1800	1800
0817	ES	49	1	2	1	5	0	1800	1800	1800	1800	1800	1800
0818	ES	53	1	1	2	11	0	1800	1786	1786	1800	1786	1786
0819	ES	73	1	2	1	3	0	1800	1800	1800	1800	1800	1800
0820	ES	67	1	1	1	11	0	1800	1800	67	1800	67	1800
0821	ES	39	1	1	1	4	0	1800	1800	1800	1800	1800	1800
0822	ES	55	1	2	1	3	0	1800	1800	1800	1800	1800	1800
0823	ES	48	1	1	1	9	0	1800	1800	1800	1800	1800	1800
0824	ES	66	2	2	1	8	0	1800	1800	1800	1800	1800	1800
0825	ES	66	1	1	1	13	0	1800	1800	1800	1800	1800	1800
0826	ES	77	1	1	1	13	1	1500	1800	1800	1800	1800	1800
0827	ES	61	1	1	3	3	0	1800	1800	1800	1800	1800	1800
0828	ES	49	1	2	1	14	0	1800	391	391	1800	391	1800
0829	ES	43	1	2	1	9	0	1800	1800	1800	1800	1800	1800
0830	ES	43	1	2	1	6	0	1800	1800	1800	1800	1800	1800
0831	ES	50	1	2	1	6	0	1800	1800	1800	1800	1800	1800
0832	ES	45	1	1	1	5	0	1800	1800	1800	1800	1800	1800
0833	ES	42	1	2	1	7	0	1800	1800	1800	1800	1800	1800
0834	ES	44	1	2	1	9	0	1800	1800	1800	1800	1800	1800
0835	ES	84	1	2	1	3	1	3	1800	1800	1800	1800	1800
0836	ES	74	2	1	1	5	0	1800	1800	1800	1800	1800	1800
0837	ES	62	2	1	1	17	0	1800	1800	1800	1800	1800	1800
0838	ES	84	1	1	1	6	0	1800	1800	1800	1800	1800	1800
0839	ES	63	1	1	3	5	0	1800	1800	1800	1800	1800	1800
0840	ES	67	1	1	1	10	0	1800	1621	1649	1649	1800	1800
0841	ES	41	1	2	2	19	0	1800	1800	1800	1800	1800	1800
0842	ES	61	1	2	1	8	0	1800	1800	1800	1800	1800	1800
0843	ES	53	2	1	1	5	0	1800	1800	1800	1800	1800	1800
0844	ES	77	1	2	2	8	0	1800	1800	255	255	1800	1800
0845	ES	60	1	1	1	13	0	1800	1	7	359	7	0
0846	ES	58	1	2	1	6	0	1800	1800	1800	1800	1800	1800
0847	ES	40	1	1	2	6	0	1800	1800	1800	1800	1800	1800
0848	ES	61	1	2	1	9	0	1800	1800	1800	1800	1800	1800
0849	ES	49	1	2	3	0	0	1800	1800	1800	1800	1800	1800
0850	ES	74	1	2	1	7	0	1800	1800	1800	1800	1800	1800
0851	ES	45	1	1	1	6	0	1800	1800	1800	1800	1800	1800
0852	ES	76	2	2	1	5	1	5	1800	1800	1800	1800	5
0853	ES	67	1	2	2	7	0	1800	1800	1800	1800	1800	1800
0854	ES	40	1	1	1	12	0	1800	754	11	1800	11	1800
0856	ES	41	1	2	1	6	0	1800	1800	1800	1800	1800	1800
0857	ES	39	1	1	1	7	0	1800	1432	1	1800	1	1800
0858	ES	49	1	1	1	7	0	1800	1800	1800	1800	1800	1800
0859	ES	67	1	2	1	7	1	37	1800	1800	1800	1800	1800
0860	ES	63	1	1	1	1	0	1800	1800	111	1800	111	1800
0861	ES	62	1	2	2	25	0	1800	1800	1800	1800	1800	1800
0862	ES	40	1	1	1	1	0	1800	1800	1800	1800	1800	1800
0863	ES	47	1	2	2	1	0	1800	1800	1800	1800	1800	1800
0864	ES	44	1	2	2	11	1	803	1800	1800	1800	1800	1800
0865	ES	75	1	2	1	2	0	1800	1800	86	1800	86	1800
0866	ES	38	2	1	1	2	0	1800	1800	1800	1800	1800	1800
0867	ES	39	1	1	1	0	0	1800	1800	1800	1800	1800	1800
0868	ES	59	1	2	1	5	0	1800	1800	1800	1800	1800	1800
0869	ES	79	1	1	2	1	0	1800	1800	1800	1800	1800	1800
0870	ES	56	1	1	2	1	0	1800	1800	1800	1800	1800	1800
0871	ES	59	1	2	1	29	0	1800	1800	23	23	1800	1800
0872	ES	59	1	2	2	1	1	29	29	1800	1800	1800	29
0873	ES	64	1	1	1	7	0	1800	1800	1800	1800	1800	1800
0874	ES	76	1	2	1	3	1	1104	1800	199	1800	199	1800
0875	ES	51	1	2	1	1	0	1800	1800	1800	1800	1800	1800
0876	NL	56	1	2	1	0	0	1800	1800	1800	1800	1800	1800
0877	NL	64	1	1	2	5	0	1800	1800	1800	1800	1800	1800
0878	NL	56	1	2	3	0	0	1800	1800	1800	1800	1800	1800
0879	NL	81	1	2	2	0	0	1800	1800	1800	1800	1800	1800
0880	ES	67	1	1	1	7	0	1800	1800	1800	1800	1800	1800
0881	NL	52	1	1	2	12	0	1800	1800	1800	1800	1800	1800
0882	NL	50	1	1	2	0	0	1800	1800	1800	1800	1800	1800
0883	NL	58	1	2	1	0	1	1070	1800	1800	1800	1800	1800
0884	NL	49	1	1	1	0	0	1800	1800	1800	1800	1800	1800
0885	NL	52	1	1	2	1	0	1800	1800	1800	1800	1800	1800
0886	NL	59	1	2	1	0	0	1800	1800	1800	1800	1800	1800
0887	NL	70	1	2	2	0	0	1800	1800	1800	1800	1800	1800
0888	NL	68	1	2	2	0	1	1674	1800	1800	1800	1800	1800
0889	NL	50	2	1	1	2	0	1800	1800	1800	1800	1800	1800
0890	NL	66	1	2	1	1	0	1800	1800	1800	1800	1800	1800
0891	NL	80	1	1	1	6	1	90	1800	1800	1800	1800	1800
0892	NL	60	1	1	1	0	0	1800	1800	1800	1800	1800	1800
0893	ES	48	1	1	1	2	0	1800	1800	1800	1800	1800	1800
0894	NL	63	1	1	1	0	0	1800	50	50	1800	50	1800
0895	NL	57	2	1	1	5	0	1800	1800	1800	1800	1800	1800
0896	NL	58	1	1	1	0	0	1800	1800	1800	1800	1800	1800
0898	NL	56	1	2	1	0	0	1800	1800	1800	1800	1800	1800
0899	NL	56	1	1	2	0	0	1800	1800	1800	1800	1800	1800
0900	IT	50	1	2	1	4	0	1800	1800	1800	1800	1800	1800
0901	ES	57	2	1	1	2	0	1800	1800	1800	1800	1800	1800
0902	ES	49	2	1	1	4	0	1800	1800	1800	1800	1800	1800
0903	NL	45	1	2	1	1	0	1800	1800	1800	1800	1800	1800
0904	ES	58	2	2	1	5	0	1800	1800	1800	1800	1800	1800
0905	ES	44	1	2	1	1	0	1800	1800	1800	1800	1800	1800
0906	ES	59	1	2	1	0	1	9	1800	1800	1800	1800	1800
0907	ES	54	1	1	2	0	0	1800	1800	1800	1800	1800	1800
0908	ES	65	1	1	1	0	1	1485	1800	1800	1800	1800	1800
0909	ES	71	1	2	1	0	1	0	1800	1800	1800	1800	1800
0910	ES	55	2	2	1	4	0	1800	1800	1800	1800	1800	1800
0911	ES	71	1	1	2	9	1	351	1800	1800	1800	1800	1800
0912	ES	59	1	2	2	0	0	1800	1800	1800	1800	1800	1800
0913	ES	62	1	2	2	0	0	1800	1800	1800	1800	1800	1800
0914	ES	60	1	1	1	0	0	1800	1800	1800	1800	1800	1800
0915	ES	84	1	2	1	8	0	1800	1800	1800	1800	1800	1800
0916	ES	53	1	1	2	0	0	1800	1800	1800	1800	1800	1800
0917	ES	53	1	2	1	6	0	1800	1800	1800	1800	1800	1800
0918	ES	77	1	1	1	0	0	1800	1019	21	1800	21	1800
0919	ES	62	1	1	2	5	0	1800	1800	1800	1800	1800	1800
0920	ES	83	1	2	3	0	1	1615	1800	1800	1800	1800	1800
0921	ES	85	1	1	1	8	0	1800	1054	7	1800	7	1800
0922	ES	48	1	2	2	5	0	1800	1800	1800	1800	1800	1800
0923	ES	73	2	1	3	0	0	1800	1800	1800	1800	1800	1800
0924	ES	81	1	1	1	7	1	343	1800	1800	1800	1800	1800
0925	ES	52	1	2	2	0	0	1800	1800	1800	1800	1800	1800
0926	ES	64	2	1	1	0	0	1800	1800	1800	1800	1800	1800
0927	ES	66	1	1	2	4	0	1800	1800	1800	1800	1800	1800
0928	ES	62	1	1	1	0	0	1800	1800	1800	1800	1800	1800
0929	ES	64	2	2	1	7	0	1800	1800	1399	1800	1399	1800
0930	ES	73	2	2	2	23	1	436	1800	1800	1800	1800	1800
0931	ES	48	1	2	1	4	0	1800	1800	1800	1800	1800	1800
0932	ES	36	1	2	1	7	0	1800	1800	1	1800	1	1800
0933	ES	53	1	1	1	7	0	1800	1800	1800	1800	1800	1800
0934	ES	52	1	1	1	4	0	1800	1800	1800	1800	1800	1800
0935	ES	83	1	2	1	1	0	1800	1800	1800	1800	1800	1800
0936	ES	75	2	1	2	14	0	1800	1800	8	1800	8	1800
0937	ES	54	1	2	1	3	0	1800	1800	1800	1800	1800	1800
0938	ES	52	1	2	1	0	0	1800	1800	1800	1800	1800	1800
0939	ES	49	1	1	1	3	0	1800	1800	1800	1800	1800	1800
0940	ES	53	1	1	2	1	0	1800	1800	1800	1800	1800	1800
0941	ES	46	1	2	1	9	0	1800	1195	1221	1221	1800	1800
0942	ES	45	1	2	1	13	0	1800	1800	885	1800	885	1800
0943	ES	61	1	1	1	4	0	1800	1800	1800	1800	1800	1800
0944	ES	50	2	2	2	3	0	1800	255	256	1800	256	255
0945	ES	77	1	1	1	0	1	94	1800	1800	1800	1800	1800
0946	ES	78	1	2	1	6	0	1800	1800	1800	1800	1800	1800
0947	ES	74	1	2	1	4	0	1800	1800	1800	1800	1800	1800
0948	ES	69	2	1	1	4	0	1800	1800	1800	1800	1800	1800
0949	ES	47	1	1	1	0	0	1800	1800	1800	1800	1800	1800
0950	ES	43	1	1	1	4	0	1800	1800	1800	1800	1800	1800
0951	ES	72	1	2	2	6	0	1800	762	94	1800	94	1800
0952	ES	66	1	2	1	1	1	1697	1800	1800	1800	1800	1800
0953	ES	60	1	1	1	4	0	1800	1800	46	1800	46	1800
0954	ES	58	1	2	1	4	0	1800	1800	1800	1800	1800	1800
0955	ES	54	1	1	1	6	0	1800	1800	1800	1800	1800	1800
0956	ES	42	1	2	1	0	0	1800	1800	1800	1800	1800	1800
0957	ES	52	2	1	1	1	1	1784	1800	1800	1800	1800	1800
0958	ES	83	1	1	1	9	1	9	1800	1800	1800	1800	1800
0959	ES	72	1	2	1	7	0	1800	1800	1800	1800	1800	1800
0960	ES	65	1	1	1	1	0	1800	1800	1800	1800	1800	1800
0961	ES	69	1	2	1	1	0	1800	1800	1800	1800	1800	1800
0962	ES	67	1	1	1	2	1	1746	1800	1800	1800	1800	1800
0963	ES	61	1	2	1	5	0	1800	1800	1800	1800	1800	1800
0964	ES	56	1	1	2	3	0	1800	1800	49	1800	49	1800
0965	ES	48	1	2	1	3	0	1800	1800	1800	1800	1800	1800
0966	ES	70	1	2	1	4	0	1800	1800	1800	1800	1800	1800
0967	ES	54	1	1	2	1	0	1800	1800	1800	1800	1800	1800
0968	ES	55	1	2	1	3	0	1800	1800	1800	1800	1800	1800
0969	ES	60	1	1	3	1	0	1800	1800	1800	1800	1800	1800
0970	ES	46	1	1	1	5	0	1800	1800	23	1800	23	1800
0971	ES	61	1	2	1	1	0	1800	1800	1800	1800	1800	1800
0972	ES	66	1	1	1	0	0	1800	1800	1800	1800	1800	1800
0973	ES	61	1	2	1	3	0	1800	1800	1800	1800	1800	1800
0974	ES	48	1	2	1	2	0	1800	1800	1800	1800	1800	1800
0975	ES	64	1	1	1	0	0	1800	1800	1800	1800	1800	1800
0976	ES	75	1	2	1	5	0	1800	1800	1800	1800	1800	1800
0977	ES	49	1	2	1	4	0	1800	1800	1800	1800	1800	1800
0978	ES	67	1	1	1	4	0	1800	1800	1800	1800	1800	1800
0979	ES	48	1	1	1	4	0	1800	1800	1800	1800	1800	1800
0980	ES	38	2	2	1	16	0	1800	1800	1800	1800	1800	1800
0981	ES	78	2	1	1	58	1	63	1800	1800	1800	1800	1800
0982	ES	77	1	1	2	1	0	1800	28	29	1800	29	28
0983	ES	71	1	1	1	2	0	1800	1800	1800	1800	1800	1800
0984	ES	80	1	1	2	7	0	1800	1800	1800	1800	1800	1800
0985	ES	46	1	2	2	2	0	1800	1800	1800	1800	1800	1800
0986	ES	47	1	2	1	6	0	1800	1800	1800	1800	1800	1800
0987	ES	78	1	1	1	3	1	401	1800	1800	1800	1800	1800
0988	ES	67	1	2	1	2	0	1800	1800	1800	1800	1800	1800
0989	ES	52	1	2	1	8	0	1800	1800	1800	1800	1800	1800
0990	ES	58	1	2	4	1	0	1800	1800	1800	1800	1800	1800
0991	ES	61	1	1	1	1	0	1800	1800	1800	1800	1800	1800
0992	ES	40	1	2	1	1	0	1800	1487	1487	1800	1487	1487
0993	ES	47	1	1	2	5	0	1800	1800	1800	1800	1800	1800
0994	ES	64	1	1	1	1	0	1800	1800	1800	1800	1800	1800
0995	ES	80	1	1	1	3	0	1800	1800	212	1800	212	1800
0996	ES	73	1	2	1	7	0	1800	1800	1800	1800	1800	1800
0997	ES	46	2	2	2	9	0	1800	1800	1800	1800	1800	1800
0998	ES	57	1	1	2	4	0	1800	1800	1137	1800	1137	1137
0999	ES	60	1	2	1	5	0	1800	1800	1800	1800	1800	1800
1000	ES	71	2	1	1	10	0	1800	1800	1800	1800	1800	1800
1010	ES	60	1	1	1	0	0	1800	1800	79	79	224	1800
1011	ES	87	2	2	2	5	1	193	1800	1800	1800	1800	1800
1012	ES	54	1	1	1	6	0	1800	1800	1800	1800	1800	1800
1013	ES	64	1	2	1	13	1	1730	1800	1800	1800	1800	1800
1014	ES	57	1	2	1	6	0	1800	1800	1800	1800	1800	1800
1015	ES	50	1	2	1	4	0	1800	1800	1800	1800	1800	1800
1016	ES	56	1	1	1	0	0	1800	1800	1800	1800	1800	1800
1017	ES	63	1	1	1	5	0	1800	1800	1800	1800	1800	1800
1018	ES	42	1	2	1	9	0	1800	1800	1800	1800	1800	1800
1019	ES	68	1	1	1	0	0	1800	1800	1800	1800	1800	1800
1020	ES	50	1	2	1	6	0	1800	1800	1800	1800	1800	1800
1021	ES	59	1	1	1	4	0	1800	1800	1800	1800	1800	1800
1022	ES	48	1	2	1	0	0	1800	1800	1800	1800	1800	1800
1023	ES	48	1	1	1	4	0	1800	1800	1800	1800	1800	1800
1024	ES	72	1	2	1	0	0	1800	1800	1800	1800	1800	1800
1025	ES	56	1	1	1	4	0	1800	1800	1800	1800	1800	1800
1026	ES	59	1	1	1	8	1	590	1800	1800	1800	1800	1800
1027	ES	49	1	2	1	7	0	1800	1800	1800	1800	1800	1800
1028	ES	50	1	2	1	0	0	1800	1800	213	1800	213	1800
1029	ES	82	1	2	3	54	1	54	1800	1800	1800	1800	1800
1030	ES	79	1	1	1	12	1	1687	1800	6	1800	6	1800
1031	ES	64	1	1	2	5	0	1800	1800	277	1800	277	1800
1032	ES	69	1	1	2	0	0	1800	1800	1800	1800	1800	1800
1033	ES	47	1	2	1	7	0	1800	1800	1800	1800	1800	1800
1034	ES	46	1	1	1	1	0	1800	1800	1800	1800	1800	1800
1035	ES	76	1	1	1	0	0	1800	1800	1800	1800	1800	1800
1036	ES	48	1	2	1	5	0	1800	1800	1800	1800	1800	1800
1037	ES	69	1	2	1	9	1	1267	1800	1258	1258	1800	1800
1038	ES	67	2	1	4	9	0	1800	1612	1612	1800	1612	1800
1039	ES	59	1	1	1	3	0	1800	1800	1800	1800	1800	1800
1041	ES	75	2	1	8	0	0	1800	1800	1800	1800	1800	1800
1042	ES	48	1	1	2	0	0	1800	1800	1800	1800	1800	1800
1043	ES	51	1	2	1	0	0	1800	1800	1800	1800	1800	1800
1044	ES	50	1	2	1	0	0	1800	1800	1800	1800	1800	1800
1045	ES	54	1	1	1	0	0	1800	1800	1800	1800	1800	1800
1046	ES	45	2	1	1	7	0	1800	1800	1800	1800	1800	1800
1047	ES	78	1	2	1	1	1	1353	1800	1800	1800	1800	1800
1048	ES	69	1	2	1	1	0	1800	1800	1800	1800	1800	1800
1049	ES	54	1	2	1	0	0	1800	1233	1235	1800	1235	1800
1050	ES	83	2	1	3	2	0	1800	1800	1800	1800	1800	1800
1051	ES	84	1	2	1	19	0	1800	1800	1800	1800	1800	1800
1052	ES	61	1	1	1	10	0	1800	1800	1800	1800	1800	1800
1053	ES	43	1	2	1	6	0	1800	1800	1800	1800	1800	1800
1054	ES	65	2	2	1	8	0	1800	1800	1800	1800	1800	1800
1055	ES	68	1	1	1	5	0	1800	1800	1800	1800	1800	1800
1056	ES	83	2	1	2	10	0	1800	1800	1800	1800	1800	1800
1057	ES	79	1	2	1	0	0	1800	1800	1800	1800	1800	1800
1058	ES	63	1	1	5	7	0	1800	1800	1800	1800	1800	1800
1059	ES	52	1	2	2	0	0	1800	1800	0	1800	0	0
1060	ES	73	1	1	1	0	0	1800	1800	1800	1800	1800	1800
1061	ES	83	1	2	2	0	0	1800	1800	1800	1800	1800	1800
1062	ES	56	1	1	2	0	0	1800	1800	1800	1800	1800	1800
1063	ES	63	1	1	1	0	0	1800	1800	1800	1800	1800	1800
1064	ES	57	1	1	2	0	0	1800	1800	1800	1800	1800	1800
1065	ES	50	2	2	1	0	0	1800	1800	1800	1800	1800	1800
1066	ES	63	1	2	1	4	1	4	1800	1800	1800	1800	4
1067	ES	79	2	1	1	3	0	1800	1800	1800	1800	1800	1800
1068	ES	74	2	1	1	4	0	1800	1800	1800	1800	1800	1800
1069	ES	49	1	2	1	0	0	1800	1800	1800	1800	1800	1800
1070	ES	58	1	2	2	6	0	1800	1800	1800	1800	1800	1800
1071	ES	82	1	2	2	5	1	718	1800	1800	1800	1800	1800
1072	ES	72	2	1	1	1	0	1800	1800	1800	1800	1800	1800
1073	ES	49	2	2	1	5	0	1800	1800	1800	1800	1800	1800
1074	ES	52	1	1	1	5	0	1800	1800	1800	1800	1800	1800
1075	ES	75	1	2	1	0	0	1800	1800	1800	1800	1800	1800
1076	ES	54	1	1	1	4	0	1800	1800	1800	1800	1800	1800
1077	ES	58	1	2	2	1	0	1800	1800	1800	1800	1800	1800
1078	ES	63	1	2	2	0	0	1800	1800	1800	1800	1800	1800
1079	ES	64	1	1	1	3	0	1800	1800	1800	1800	1800	1800
1080	ES	56	1	1	1	0	0	1800	1800	1800	1800	1800	1800
1081	ES	45	1	1	1	0	0	1800	1800	1800	1800	1800	1800
1082	ES	76	2	2	2	0	0	1800	1800	1800	1800	1800	1800
1083	ES	81	1	2	1	0	1	1316	1800	1800	1800	1800	1800
1084	ES	54	1	1	1	0	0	1800	1800	1800	1800	1800	1800
1085	ES	49	1	1	1	4	0	1800	1800	1800	1800	1800	1800
1086	ES	61	2	2	1	1	1	1455	1800	1800	1800	1800	1800
1087	ES	40	1	2	2	0	0	1800	1800	1800	1800	1800	1800
1088	ES	74	2	1	1	0	0	1800	1800	1800	1800	1800	1800
1089	ES	59	1	2	1	0	0	1800	1800	1800	1800	1800	1800
1090	ES	56	1	2	1	5	0	1800	1800	1800	1800	1800	1800
1091	ES	72	2	1	1	9	0	1800	1800	1800	1800	1800	1800
1092	ES	64	1	1	1	8	0	1800	1800	1800	1800	1800	1800
1093	ES	64	1	2	1	5	0	1800	1462	1800	1800	1800	1800
1094	ES	49	1	1	2	7	0	1800	1800	1800	1800	1800	1800
1095	ES	63	1	2	1	12	0	1800	1800	1800	1800	1800	1800
1096	ES	86	1	1	1	4	0	1800	1800	1800	1800	1800	1800
1097	ES	71	2	2	2	12	1	1588	1800	1800	1800	1800	1800
1098	ES	54	1	2	1	9	0	1800	1800	1800	1800	1800	1800
1099	ES	48	1	1	2	5	0	1800	1800	1800	1800	1800	1800
1100	ES	50	1	1	1	10	0	1800	1800	1800	1800	1800	1800
1101	ES	61	1	2	1	5	0	1800	1800	1800	1800	1800	1800
1102	ES	68	1	1	1	15	0	1800	1800	1800	1800	1800	1800
1103	ES	45	1	1	1	6	0	1800	1800	1800	1800	1800	1800
1104	ES	65	2	2	1	5	0	1800	1800	1800	1800	1800	1800
1105	ES	49	1	1	1	12	0	1800	1800	1800	1800	1800	1800
1106	ES	74	1	2	2	2	0	1800	1800	1800	1800	1800	1800
1107	ES	48	1	1	2	4	0	1800	1800	1800	1800	1800	1800
1108	ES	72	1	2	1	18	0	1800	1800	1800	1800	1800	1800
1109	ES	75	2	2	1	7	0	1800	1800	1800	1800	1800	1800
1110	ES	59	1	2	1	3	0	1800	1800	1800	1800	1800	1800
1111	ES	79	1	1	1	7	0	1800	1800	1800	1800	1800	1800
1112	ES	51	1	1	1	9	0	1800	1800	1800	1800	1800	1800
1113	ES	77	1	1	2	4	1	1102	1800	1800	1800	1800	1800
1114	ES	49	1	1	1	3	0	1800	1800	1800	1800	1800	1800
1115	ES	56	1	2	1	10	0	1800	1800	1800	1800	1800	1800
1116	ES	64	1	2	1	6	0	1800	1800	1800	1800	1800	1800
1117	ES	49	1	2	1	3	0	1800	1800	1800	1800	1800	1800
1118	ES	61	1	1	1	3	0	1800	1800	1800	1800	1800	1800
1119	ES	49	1	1	1	8	0	1800	1800	1800	1800	1800	1800
1120	ES	44	1	1	1	5	0	1800	1800	1800	1800	1800	1800
1121	ES	65	2	2	1	6	0	1800	1800	1800	1800	1800	1800
1122	ES	64	1	2	2	7	0	1800	1800	1800	1800	1800	1800
1123	ES	58	1	1	1	5	0	1800	1800	1800	1800	1800	1800
1124	ES	82	1	2	1	7	0	1800	1800	52	1800	52	1800
1125	ES	74	1	1	1	6	0	1800	1800	1800	1800	1800	1800
1126	ES	81	2	2	2	6	0	1800	1800	1800	1800	1800	1800
1127	ES	70	2	2	2	7	0	1800	1800	1800	1800	1800	1800
1128	ES	42	1	2	1	8	0	1800	1800	1800	1800	1800	1800
1129	ES	55	1	1	2	8	0	1800	1096	49	1800	49	1800
1130	ES	64	1	1	1	6	0	1800	1800	1800	1800	1800	1800
1131	ES	42	1	1	1	6	0	1800	1800	1800	1800	1800	1800
1132	ES	34	1	2	1	6	0	1800	1800	1800	1800	1800	1800
1133	ES	42	1	2	1	4	0	1800	1800	1800	1800	1800	1800
1134	ES	75	1	2	2	13	1	730	1800	1800	1800	1800	1800
1135	ES	69	1	1	1	8	1	1274	1800	1800	1800	1800	1800
1136	ES	73	1	2	1	5	0	1800	1800	1800	1800	1800	1800
1137	ES	80	2	2	1	6	0	1800	1800	1800	1800	1800	1800
1138	ES	48	1	1	1	7	0	1800	1800	1800	1800	1800	1800
1139	ES	62	1	1	2	7	0	1800	1800	21	1800	21	1800
1141	IT	68	1	1	3	4	0	1800	1800	174	1800	174	1800
1142	IT	51	1	1	1	5	0	1800	1800	296	1800	296	1800
1143	IT	76	1	1	2	5	0	1800	1800	1800	1800	1800	1800
1144	IT	71	1	1	1	5	1	5	1800	1800	1800	1800	5
1145	IT	57	1	2	1	5	0	1800	1800	1800	1800	1800	1800
1146	IT	75	2	2	1	2	0	1800	1800	1800	1800	1800	1800
1147	IT	50	1	1	1	6	0	1800	1800	1800	1800	1800	1800
1148	IT	75	1	1	1	4	0	1800	1800	1800	1800	1800	1800
1149	IT	61	1	1	1	1	1	1	1800	1800	1800	1800	1800
1150	IT	85	1	2	1	1	1	1579	1800	1800	1800	1800	1800
1151	IT	86	2	2	1	4	1	725	1800	1800	1800	1800	1800
1152	IT	89	1	2	3	6	1	6	1800	1800	1800	1800	1800
1153	IT	44	1	2	1	4	0	1800	1800	1800	1800	1800	1800
1154	IT	74	1	1	1	9	0	1800	1800	231	1800	231	1800
1155	IT	56	1	1	2	2	0	1800	1800	196	1800	196	1800
1156	IT	66	1	2	1	4	1	1217	1800	1800	1800	1800	1800
1157	IT	61	1	1	2	5	0	1800	1800	1800	1800	1800	1800
1158	IT	76	1	2	1	9	0	1800	1800	1800	1800	1800	1800
1159	IT	81	1	2	1	2	1	1454	1800	1800	1800	1800	1800
1160	IT	76	1	1	2	6	0	1800	1800	49	1800	49	1800
1161	IT	81	1	2	1	6	0	1800	1800	1800	1800	1800	1800
1162	IT	75	1	1	1	0	0	1800	1800	1800	1800	1800	1800
1163	IT	58	1	2	1	6	0	1800	1800	1800	1800	1800	1800
1164	IT	71	2	1	2	9	0	1800	1800	1800	1800	1800	1800
1165	IT	49	1	2	1	7	1	682	1800	1800	1800	1800	1800
1166	IT	89	2	1	2	15	1	61	1800	1800	1800	1800	1800
1167	IT	60	1	1	1	16	0	1800	1800	1800	1800	1800	1800
1168	IT	63	1	2	2	4	0	1800	1800	1800	1800	1800	1800
1169	IT	65	1	2	3	6	0	1800	1800	13	1800	13	1800
1170	IT	67	1	1	1	6	0	1800	1800	1800	1800	1800	1800
1171	IT	78	2	1	1	1	0	1800	1800	1800	1800	1800	1800
1172	IT	82	2	2	2	3	0	1800	1800	1800	1800	1800	1800
1173	IT	75	1	1	1	1	0	1800	1800	1800	1800	1800	1800
1174	IT	70	1	2	1	6	0	1800	1800	1800	1800	1800	1800
1175	IT	50	1	2	2	4	0	1800	1800	1800	1800	1800	1800
1176	IT	72	2	2	1	5	0	1800	1800	1800	1800	1800	1800
1177	IT	54	1	1	2	5	0	1800	1800	1800	1800	1800	1800
1178	IT	39	1	1	1	6	0	1800	1800	1800	1800	1800	1800
1179	IT	87	1	1	2	13	1	23	1800	1800	1800	1800	23
1180	IT	82	2	2	1	9	0	1800	1800	1800	1800	1800	1800
1181	IT	45	2	1	1	5	0	1800	1800	1800	1800	1800	1800
1182	IT	68	1	2	1	9	1	1601	1800	1800	1800	1800	1800
1183	IT	58	1	1	2	5	0	1800	1800	1800	1800	1800	1800
1184	IT	63	1	2	1	22	0	1800	1800	7	1800	7	7
1185	IT	64	1	2	4	5	0	1800	1800	1800	1800	1800	1800
1186	IT	74	1	1	2	8	0	1800	1800	1800	1800	1800	1800
1187	IT	61	1	1	1	5	0	1800	1800	1800	1800	1800	1800
1188	IT	88	1	1	1	9	0	1800	1800	1800	1800	1800	1800
1189	IT	78	1	2	3	1	0	1800	1800	1800	1800	1800	1800
1190	IT	53	2	2	1	4	0	1800	1800	1800	1800	1800	1800
1191	NL	71	2	1	2	0	0	1800	1800	1800	1800	1800	1800
1192	NL	70	1	2	1	1	0	1800	1800	116	1800	116	1800
1193	NL	70	1	1	2	3	0	1800	1800	1800	1800	1800	1800
1194	NL	44	1	2	1	0	0	1800	1800	1800	1800	1800	1800
1195	NL	48	2	2	1	0	0	1800	1800	47	1800	47	1800
1197	NL	46	1	1	1	0	0	1800	1800	1800	1800	1800	1800
1198	NL	62	1	1	1	0	0	1800	1800	1800	1800	1800	1800
1199	NL	70	1	1	3	9	0	1800	1800	1800	1800	1800	1800
1207	NL	59	1	2	1	0	0	1800	1800	1800	1800	1800	1800
1225	ES	55	1	2	1	4	0	1800	1800	1800	1800	1800	1800
1226	ES	75	1	2	1	0	0	1800	1800	1800	1800	1800	1800
1227	ES	51	1	1	1	1	0	1800	1800	1800	1800	1800	1800
1228	ES	60	2	1	1	1	0	1800	1800	1800	1800	1800	1800
1229	ES	57	1	1	1	3	0	1800	1800	1800	1800	1800	1800
1230	ES	45	1	2	1	1	0	1800	1800	1653	1800	1653	1800
1231	ES	64	1	2	1	0	0	1800	7	1181	1800	1181	7
1232	ES	62	1	1	2	8	0	1800	1800	1800	1800	1800	1800
1233	ES	65	2	1	1	4	0	1800	1800	1800	1800	1800	1800
1234	ES	73	1	1	1	1	0	1800	1800	1800	1800	1800	1800
1235	ES	61	1	1	2	3	0	1800	1800	1800	1800	1800	1800
1236	ES	56	1	2	1	0	0	1800	1800	1800	1800	1800	1800
1237	ES	54	1	1	1	4	0	1800	1800	1800	1800	1800	1800
1238	ES	52	1	2	1	3	0	1800	1800	1800	1800	1800	1800
1239	ES	38	1	2	1	10	0	1800	1800	1800	1800	1800	1800
1240	ES	84	2	1	1	8	0	1800	1800	1800	1800	1800	1800
1241	ES	60	1	1	3	0	0	1800	1800	1800	1800	1800	1800
1242	ES	71	1	1	1	0	0	1800	1800	1800	1800	1800	1800
1243	ES	58	1	2	2	4	0	1800	1800	1800	1800	1800	1800
1244	ES	55	1	2	1	1	0	1800	1800	1800	1800	1800	1800
1245	ES	42	2	2	1	0	0	1800	1800	1800	1800	1800	1800
1246	ES	45	2	1	1	6	0	1800	1800	1800	1800	1800	1800
1247	ES	51	1	1	1	1	0	1800	1800	1800	1800	1800	1800
1248	ES	75	2	2	1	7	0	1800	1800	17	1800	17	1800
1249	ES	47	1	2	1	4	0	1800	1800	325	1800	325	1800
1250	ES	43	1	1	1	3	0	1800	1800	1800	1800	1800	1800
1251	ES	74	1	2	1	1	0	1800	1800	1800	1800	1800	1800
1252	ES	39	1	2	1	6	0	1800	1800	1800	1800	1800	1800
1253	ES	61	1	1	1	6	0	1800	1800	1800	1800	1800	1800
1254	ES	59	1	2	2	5	0	1800	1800	1800	1800	1800	1800
1255	ES	69	2	2	1	1	0	1800	1800	1800	1800	1800	1800
1256	ES	68	1	1	1	1	0	1800	1800	645	1800	645	1800
1257	ES	58	1	1	1	4	0	1800	1800	1800	1800	1800	1800
1258	ES	49	1	2	3	5	0	1800	1800	820	820	1800	1800
1259	ES	79	1	2	2	1	0	1800	1800	1800	1800	1800	1800
1260	ES	45	1	1	1	7	0	1800	1800	1800	1800	1800	1800
1261	IT	63	1	1	1	5	0	1800	1800	1800	1800	1800	1800
1262	IT	78	1	1	2	5	0	1800	1800	86	1800	86	1800
1263	IT	79	2	2	1	4	0	1800	1800	1800	1800	1800	1800
1264	IT	61	1	2	2	3	0	1800	1800	1800	1800	1800	1800
1265	IT	65	2	1	1	4	0	1800	1800	1800	1800	1800	1800
1266	IT	43	1	1	1	4	0	1800	1800	1800	1800	1800	1800
1267	IT	64	1	1	2	8	0	1800	1800	1800	1800	1800	1800
1268	IT	38	1	2	1	4	0	1800	1800	1800	1800	1800	1800
1269	IT	54	1	2	1	4	0	1800	1800	714	1800	714	1800
1270	IT	71	1	2	2	4	0	1800	1800	1800	1800	1800	1800
1271	IT	63	1	2	1	4	0	1800	1800	1800	1800	1800	1800
1272	IT	67	1	1	1	5	0	1800	1800	430	1800	430	1800
1273	IT	42	1	1	1	3	0	1800	1800	1800	1800	1800	1800
1274	IT	60	1	2	2	3	0	1800	1800	190	1800	190	1800
1275	IT	81	1	2	1	7	1	172	1800	1800	1800	1800	1800
1276	IT	63	1	1	2	5	0	1800	1800	1800	1800	1800	1800
1277	IT	47	1	1	1	3	0	1800	1800	1800	1800	1800	1800
1278	IT	39	1	2	1	3	0	1800	1800	1800	1800	1800	1800
1279	IT	51	1	1	1	2	0	1800	1800	1800	1800	1800	1800
1280	IT	58	1	2	1	11	1	1765	1800	29	1800	29	1800
1281	ES	59	1	2	3	0	0	1800	1800	1800	1800	1800	1800
1282	ES	48	1	2	1	4	0	1800	1800	1800	1800	1800	1800
1283	ES	45	1	2	1	1	0	1800	1800	1800	1800	1800	1800
1284	ES	85	2	1	1	6	0	1800	1800	1800	1800	1800	1800
1286	ES	44	1	1	1	0	0	1800	1800	1800	1800	1800	1800
1287	ES	62	1	2	1	4	0	1800	1800	1800	1800	1800	1800
1288	ES	47	1	2	2	1	1	739	1800	1800	1800	1800	1800
1289	ES	77	1	1	1	4	0	1800	1800	1800	1800	1800	1800
1290	ES	68	2	1	1	1	0	1800	1800	1800	1800	1800	1800
1291	ES	82	1	2	1	0	0	1800	1800	1800	1800	1800	1800
1292	ES	61	1	2	1	1	0	1800	1800	1800	1800	1800	1800
1293	ES	59	1	2	1	1	0	1800	1800	1800	1800	1800	1800
1294	ES	53	2	2	1	7	0	1800	1800	1800	1800	1800	1800
1295	ES	67	1	1	1	5	0	1800	1800	1800	1800	1800	1800
1296	ES	57	1	2	1	4	0	1800	1800	1800	1800	1800	1800
1297	ES	59	1	1	1	5	0	1800	1800	1800	1800	1800	1800
1298	ES	45	1	1	1	0	0	1800	1800	1800	1800	1800	1800
1299	ES	62	2	1	2	3	0	1800	1800	1800	1800	1800	1800
1300	ES	71	1	2	1	9	0	1800	1800	1800	1800	1800	1800
1301	ES	44	1	2	1	5	0	1800	1800	1800	1800	1800	1800
1302	ES	40	1	1	1	0	0	1800	1142	1142	1800	1142	1800
1303	ES	58	1	1	2	7	0	1800	1800	1800	1800	1800	1800
1304	ES	56	1	2	1	2	0	1800	1800	1800	1800	1800	1800
1305	ES	35	1	1	2	0	0	1800	1800	1800	1800	1800	1800
1306	ES	47	1	2	1	6	1	638	1800	1800	1800	1800	1800
1307	ES	59	1	1	2	0	0	1800	1431	1431	1800	1431	1800
1308	ES	51	2	2	1	3	0	1800	1800	1800	1800	1800	1800
1309	ES	85	1	2	1	0	0	1800	1800	1800	1800	1800	1800
1310	ES	66	2	1	2	0	0	1800	1423	1423	1800	1423	1800
1311	ES	58	2	2	1	0	0	1800	1800	1800	1800	1800	1800
1312	ES	75	2	1	1	0	0	1800	1800	1800	1800	1800	1800
1313	ES	57	1	1	1	0	0	1800	1800	1800	1800	1800	1800
1314	ES	52	1	2	2	4	0	1800	1800	1800	1800	1800	1800
1315	ES	59	1	2	3	0	0	1800	1800	1800	1800	1800	1800
1316	ES	76	1	1	2	0	0	1800	1800	1800	1800	1800	1800
1317	ES	53	1	1	1	4	0	1800	1800	1800	1800	1800	1800
1318	ES	82	1	2	1	0	0	1800	1800	1800	1800	1800	1800
1319	ES	36	1	1	1	0	0	1800	1800	1800	1800	1800	1800
1320	ES	48	1	2	3	0	0	1800	1800	1800	1800	1800	1800
1321	ES	70	1	1	1	1	0	1800	1800	1800	1800	1800	1800
1322	ES	77	2	2	1	0	0	1800	1800	1800	1800	1800	1800
1323	ES	45	1	1	1	0	0	1800	1800	1800	1800	1800	1800
1324	ES	54	1	1	1	0	0	1800	1800	1800	1800	1800	1800
1325	ES	56	2	1	1	5	0	1800	1800	1800	1800	1800	1800
1326	ES	43	2	2	1	1	0	1800	1800	1800	1800	1800	1800
1327	ES	84	2	2	1	0	1	1329	1800	1800	1800	1800	1800
1328	ES	76	1	2	3	0	1	1396	1800	125	1800	125	1800
1329	ES	52	1	1	2	0	0	1800	1800	1800	1800	1800	1800
1330	ES	54	1	2	3	0	0	1800	1800	1800	1800	1800	1800
1331	ES	79	1	2	2	12	0	1800	1800	1800	1800	1800	1800
1332	ES	61	2	2	1	5	0	1800	1800	1800	1800	1800	1800
1333	ES	45	1	1	1	1	0	1800	1800	1800	1800	1800	1800
1334	NL	45	1	1	1	3	0	1800	1800	1800	1800	1800	1800
1335	NL	50	1	1	1	0	0	1800	1800	1800	1800	1800	1800
1336	NL	47	1	2	1	4	0	1800	1800	1800	1800	1800	1800
1337	NL	63	1	2	1	4	0	1800	452	452	1800	452	452
1338	NL	42	1	2	1	3	0	1800	1800	1800	1800	1800	1800
1339	NL	56	1	1	1	0	0	1800	1800	1800	1800	1800	1800
1340	NL	49	1	2	2	4	0	1800	1800	1800	1800	1800	1800
1341	NL	62	2	2	1	0	0	1800	1800	1800	1800	1800	1800
1342	NL	62	2	1	1	0	0	1800	1800	1800	1800	1800	1800
1343	NL	38	1	1	1	0	0	1800	1800	1800	1800	1800	1800
1344	NL	68	1	1	1	6	0	1800	1800	1800	1800	1800	1800
1345	NL	47	1	2	1	3	0	1800	1800	1800	1800	1800	1800
1346	NL	63	2	1	1	10	0	1800	1800	272	1800	272	1800
1347	NL	58	1	1	1	4	0	1800	1800	1800	1800	1800	1800
1352	ES	60	1	2	2	3	0	1800	1800	1800	1800	1800	1800
1353	ES	65	1	2	2	1	0	1800	1800	1800	1800	1800	1800
1354	ES	72	1	1	1	5	0	1800	1800	1800	1800	1800	1800
1355	ES	60	1	1	1	4	0	1800	1800	1800	1800	1800	1800
1356	ES	70	1	2	3	5	0	1800	1800	1800	1800	1800	1800
1357	ES	58	1	2	1	1	0	1800	1800	1800	1800	1800	1800
1358	ES	61	1	1	3	3	0	1800	100	43	1800	43	1800
1359	ES	71	2	1	1	6	0	1800	1800	1800	1800	1800	1800
1360	IT	67	1	1	1	4	0	1800	1800	301	1800	301	1800
1361	ES	43	1	2	1	1	0	1800	1219	711	1800	711	1800
1362	ES	46	1	2	1	5	0	1800	1800	1800	1800	1800	1800
1363	IT	50	1	1	1	3	0	1800	1800	1800	1800	1800	1800
1364	IT	48	1	1	2	3	0	1800	1800	1800	1800	1800	1800
1365	IT	60	1	1	1	3	0	1800	1800	1800	1800	1800	1800
1366	IT	57	1	2	1	4	0	1800	1800	1800	1800	1800	1800
1377	IT	64	1	2	1	7	0	1800	1800	1800	1800	1800	1800
1378	IT	74	1	2	1	4	0	1800	73	74	1800	74	1800
1379	IT	59	1	2	2	5	0	1800	1800	1800	1800	1800	1800
1380	IT	59	1	1	2	5	0	1800	1800	1800	1800	1800	1800
1381	ES	39	2	1	1	5	1	1737	1800	1800	1800	1800	1800
1382	ES	78	1	1	4	4	1	682	1800	1800	1800	1800	1800
1383	ES	66	1	2	1	5	0	1800	1800	1800	1800	1800	1800
1384	ES	64	1	2	2	2	0	1800	1800	1800	1800	1800	1800
1385	ES	65	1	1	1	3	0	1800	1800	1800	1800	1800	1800
1386	ES	44	1	1	1	6	0	1800	1800	1800	1800	1800	1800
1387	ES	61	1	2	2	5	0	1800	1800	1800	1800	1800	1800
1388	ES	71	1	2	1	4	0	1800	1800	206	1800	206	1800
1389	ES	46	1	1	1	8	0	1800	1800	1800	1800	1800	1800
1391	ES	46	1	2	3	7	0	1800	1800	1800	1800	1800	1800
1405	ES	46	1	2	2	3	0	1800	1800	1800	1800	1800	1800
1406	ES	56	1	1	1	5	0	1800	1800	201	1800	201	1800
1407	ES	71	1	2	1	3	0	1800	1800	1800	1800	1800	1800
1408	ES	74	1	1	2	28	1	1367	1800	1800	1800	1800	1800
1409	ES	86	1	2	1	3	0	1800	1800	1800	1800	1800	1800
1410	ES	77	2	2	1	5	0	1800	1800	1800	1800	1800	1800
1411	ES	70	2	1	1	8	0	1800	1800	1800	1800	1800	1800
1412	ES	72	2	1	3	0	0	1800	1800	1800	1800	1800	1800
1413	ES	57	1	2	1	0	0	1800	1800	1800	1800	1800	1800
1414	ES	70	1	2	1	0	0	1800	1800	1800	1800	1800	1800
1415	ES	44	1	1	3	7	0	1800	695	696	1800	696	695
1416	ES	78	1	2	2	5	0	1800	1800	1800	1800	1800	1800
1417	ES	65	1	2	2	6	0	1800	1800	1800	1800	1800	1800
1418	ES	80	2	2	1	6	0	1800	1800	1800	1800	1800	1800
1431	ES	73	1	1	1	0	0	1800	1800	1800	1800	1800	1800
1432	ES	60	1	1	1	4	0	1800	1800	484	484	1800	1800
1433	ES	50	1	1	1	0	0	1800	1800	622	1800	622	1800
1434	ES	49	1	1	2	0	0	1800	1800	1800	1800	1800	1800
1435	ES	69	1	2	2	4	0	1800	1800	1	1800	1	1800
1436	ES	54	1	2	1	0	0	1800	1800	169	1800	169	1800
1437	ES	50	1	2	1	0	0	1800	1800	1800	1800	1800	1800
1438	ES	43	1	1	2	4	0	1800	212	212	1800	212	1800
1439	ES	67	1	2	1	1	0	1800	1800	1800	1800	1800	1800
1440	ES	61	2	1	2	8	0	1800	1800	1800	1800	1800	1800
1441	ES	47	1	2	1	4	0	1800	1800	1800	1800	1800	1800
1442	ES	59	1	1	1	7	0	1800	1800	1800	1800	1800	1800
1443	ES	70	1	1	1	5	0	1800	1800	1800	1800	1800	1800
1444	ES	76	2	1	1	5	0	1800	1800	1800	1800	1800	1800
1445	ES	75	1	2	1	7	0	1800	1800	1800	1800	1800	1800
1446	ES	40	1	2	1	0	0	1800	1800	1800	1800	1800	1800
1447	ES	48	2	2	1	5	0	1800	1800	1800	1800	1800	1800
1448	ES	60	1	1	2	0	0	1800	1800	1800	1800	1800	1800
1449	ES	57	1	2	1	0	0	1800	1800	1800	1800	1800	1800
1450	ES	66	1	1	1	5	1	5	1800	1800	1800	1800	5
1451	ES	47	1	1	2	0	0	1800	1800	1800	1800	1800	1800
1452	ES	66	1	2	1	4	0	1800	1800	1800	1800	1800	1800
1453	ES	62	1	1	1	0	0	1800	1800	1800	1800	1800	1800
1454	ES	45	1	2	1	0	0	1800	1800	1800	1800	1800	1800
1455	ES	70	1	1	1	19	1	1481	1800	1800	1800	1800	1800
1461	ES	47	1	2	1	0	0	1800	1098	1098	1800	1098	1098
1462	ES	53	1	2	1	5	0	1800	1800	1800	1800	1800	1800
1463	ES	46	1	1	2	10	0	1800	1800	1800	1800	1800	1800
1464	ES	64	1	1	1	0	0	1800	1800	1800	1800	1800	1800
1465	ES	35	1	1	3	17	1	1670	1800	1800	1800	1800	1800
1466	ES	62	1	2	1	5	0	1800	1800	1800	1800	1800	1800
1467	ES	60	1	2	2	0	0	1800	1800	1800	1800	1800	1800
1468	ES	48	1	1	1	10	0	1800	1800	1800	1800	1800	1800
1469	ES	45	1	2	2	0	0	1800	1773	1773	1800	1773	1800
1470	ES	69	2	1	1	0	0	1800	1800	1800	1800	1800	1800
1471	ES	51	1	2	2	0	0	1800	1800	1800	1800	1800	1800
1472	ES	61	1	2	1	0	0	1800	1800	1800	1800	1800	1800
1473	ES	61	1	1	1	0	0	1800	1800	1800	1800	1800	1800
1474	ES	50	1	2	1	1	0	1800	1800	1800	1800	1800	1800
1475	ES	76	1	2	1	0	1	335	1800	1800	1800	1800	1800
1476	ES	40	1	1	1	7	0	1800	1800	1800	1800	1800	1800
1477	ES	79	2	1	2	3	0	1800	1800	1800	1800	1800	1800
1478	ES	46	1	2	1	1	0	1800	1800	1800	1800	1800	1800
1479	ES	49	1	1	1	6	0	1800	1800	1800	1800	1800	1800
1486	ES	59	1	2	2	6	0	1800	1800	1800	1800	1800	1800
1487	ES	40	1	1	1	9	0	1800	1800	1800	1800	1800	1800
1488	ES	51	1	2	2	7	0	1800	1800	3	1800	3	1800
1489	ES	49	1	2	2	12	0	1800	1800	1800	1800	1800	1800
1490	ES	50	1	2	1	3	0	1800	1800	1800	1800	1800	1800
1491	ES	32	1	1	1	4	0	1800	1800	1800	1800	1800	1800
1492	ES	48	1	1	1	6	0	1800	1800	1800	1800	1800	1800
1493	ES	70	1	2	2	14	1	314	25	25	1800	25	25
1494	ES	50	1	1	1	4	0	1800	1800	152	1800	152	1800
1495	ES	48	1	1	2	4	0	1800	1800	1800	1800	1800	1800
1496	ES	61	1	1	1	8	0	1800	1800	1800	1800	1800	1800
1497	ES	58	1	2	1	3	0	1800	1800	1800	1800	1800	1800
1498	ES	44	2	2	2	9	0	1800	1800	1800	1800	1800	1800
1499	ES	51	2	2	1	22	0	1800	1800	1800	1800	1800	1800
1500	ES	44	1	1	1	7	0	1800	1800	1800	1800	1800	1800
1506	ES	40	1	1	1	9	0	1800	1800	1800	1800	1800	1800
1511	ES	80	1	2	1	0	1	1403	1800	1800	1800	1800	1800
1512	ES	69	1	1	1	0	1	1546	1800	1800	1800	1800	1800
1513	ES	80	2	2	2	21	1	54	1800	1800	1800	1800	1800
1514	ES	61	1	1	1	6	0	1800	1800	1800	1800	1800	1800
1515	ES	42	1	1	1	4	0	1800	1800	1800	1800	1800	1800
1516	ES	65	1	2	1	5	0	1800	1800	1800	1800	1800	1800
1517	ES	52	1	2	2	0	0	1800	1800	1800	1800	1800	1800
1518	ES	73	1	2	1	0	0	1800	1800	1800	1800	1800	1800
1519	ES	46	1	1	1	0	0	1800	1800	1800	1800	1800	1800
1520	ES	67	1	1	1	0	0	1800	1800	1800	1800	1800	1800
1521	ES	59	1	1	1	0	0	1800	1800	1800	1800	1800	1800
1522	ES	58	1	1	2	0	0	1800	1800	1800	1800	1800	1800
1523	ES	52	1	2	2	0	0	1800	1800	1800	1800	1800	1800
1524	ES	44	1	2	1	0	0	1800	1800	1800	1800	1800	1800
1525	ES	74	1	2	1	12	1	853	1800	1800	1800	1800	1800
1526	ES	71	1	1	2	0	0	1800	1800	1800	1800	1800	1800
1527	ES	71	1	1	1	0	1	1564	1800	1800	1800	1800	1800
1536	ES	87	1	1	2	0	0	1800	1800	1800	1800	1800	1800
1537	ES	83	1	1	1	6	1	1606	1800	1800	1800	1800	1800
1538	ES	56	1	2	1	0	0	1800	1800	195	1800	195	1800
1539	ES	58	1	2	1	7	0	1800	1	1	1800	1	1
1540	ES	56	1	2	2	10	0	1800	1800	1800	1800	1800	1800
1541	ES	82	1	2	1	0	0	1800	1800	1800	1800	1800	1800
1542	ES	41	1	1	1	3	0	1800	1800	523	1800	523	1800
1543	ES	60	1	1	1	3	0	1800	1800	1800	1800	1800	1800
1544	ES	62	2	1	1	8	0	1800	1800	1800	1800	1800	1800
1545	ES	74	1	1	2	9	0	1800	1800	1800	1800	1800	1800
1546	ES	56	1	2	1	2	0	1800	1800	1800	1800	1800	1800
1547	ES	57	1	2	1	7	0	1800	1800	1800	1800	1800	1800
1548	ES	77	1	2	1	3	0	1800	1800	1800	1800	1800	1800
1549	ES	77	1	2	1	7	0	1800	1800	1800	1800	1800	1800
1550	ES	65	2	1	1	2	0	1800	1800	1800	1800	1800	1800
1551	ES	54	1	1	1	6	0	1800	1800	1800	1800	1800	1800
1552	ES	72	1	2	2	8	0	1800	1800	1800	1800	1800	1800
1553	ES	37	1	2	1	4	0	1800	1800	1800	1800	1800	1800
1554	ES	74	1	1	1	43	1	43	1800	1800	1800	1800	1800
1555	ES	62	1	1	1	4	0	1800	1800	1800	1800	1800	1800
1556	ES	64	1	1	1	4	0	1800	1800	1800	1800	1800	1800
1557	ES	51	2	2	1	5	0	1800	1800	1800	1800	1800	1800
1558	ES	63	1	1	1	0	0	1800	1800	1800	1800	1800	1800
1559	ES	61	1	1	2	5	0	1800	1800	1800	1800	1800	1800
1560	ES	42	1	2	1	5	0	1800	1800	1800	1800	1800	1800
1561	IT	61	1	1	1	2	0	1800	1800	1800	1800	1800	1800
1562	IT	85	1	2	1	14	1	37	1800	1800	1800	1800	1800
1563	IT	56	1	1	1	5	0	1800	1800	1800	1800	1800	1800
1564	IT	54	1	2	1	1	0	1800	1800	1800	1800	1800	1800
1565	IT	75	1	1	3	1	0	1800	1800	1800	1800	1800	1800
1566	IT	68	1	2	1	5	0	1800	1800	1800	1800	1800	1800
1567	IT	50	2	2	1	5	0	1800	1800	1800	1800	1800	1800
1568	IT	65	1	1	2	7	0	1800	1800	1800	1800	1800	1800
1569	IT	72	2	1	1	5	0	1800	1800	1800	1800	1800	1800
1570	IT	62	1	2	1	4	0	1800	77	1	1800	1	1800
1571	IT	63	1	1	2	2	0	1800	1800	1800	1800	1800	1800
1572	IT	83	1	2	1	6	1	1345	1800	443	1800	443	1800
1581	ES	75	1	1	2	2	0	1800	1800	1800	1800	1800	1800
1582	ES	38	1	2	1	0	0	1800	1800	1800	1800	1800	1800
1583	ES	35	1	1	2	1	0	1800	1800	1800	1800	1800	1800
1584	ES	38	1	1	1	3	0	1800	1800	1800	1800	1800	1800
1585	ES	49	1	2	1	2	0	1800	1800	1800	1800	1800	1800
1586	ES	63	1	2	1	0	0	1800	1800	1800	1800	1800	1800
1587	ES	54	1	1	1	7	1	1518	1800	1800	1800	1800	1800
1588	ES	50	1	1	1	4	0	1800	1800	1800	1800	1800	1800
1589	ES	66	1	2	1	7	0	1800	1800	237	237	1800	1800
1590	ES	61	1	2	2	4	1	1518	1800	1800	1800	1800	1800
1591	ES	72	1	1	1	4	0	1800	1800	1800	1800	1800	1800
1592	ES	65	1	2	1	4	0	1800	1800	1800	1800	1800	1800
1593	ES	76	1	2	2	0	0	1800	1800	1800	1800	1800	1800
1594	ES	51	1	1	1	5	0	1800	1800	1800	1800	1800	1800
1595	ES	63	1	1	1	5	1	556	1800	1800	1800	1800	1800
1596	ES	58	1	1	1	1	0	1800	1800	1800	1800	1800	1800
1597	ES	69	1	2	2	1	1	1788	1800	1800	1800	1800	1800
1598	ES	65	1	2	2	5	0	1800	1800	1800	1800	1800	1800
1599	ES	75	1	1	1	4	0	1800	32	1800	1800	1800	1800
1600	ES	73	1	1	2	1	0	1800	1800	1800	1800	1800	1800
1601	ES	57	1	2	1	1	0	1800	1800	1800	1800	1800	1800
1602	ES	60	1	1	1	3	0	1800	1800	1800	1800	1800	1800
1603	ES	54	1	2	1	1	0	1800	1800	1800	1800	1800	1800
1604	ES	56	1	2	2	0	0	1800	141	141	1800	141	141
1605	ES	67	1	2	2	4	0	1800	1800	1800	1800	1800	1800
1606	ES	47	1	1	1	4	0	1800	1800	1800	1800	1800	1800
1607	ES	47	1	1	1	1	0	1800	1800	1800	1800	1800	1800
1608	ES	63	1	1	1	6	0	1800	1800	17	1800	17	1800
1609	ES	52	1	1	1	4	0	1800	1800	1800	1800	1800	1800
1610	ES	75	1	2	1	1	0	1800	1800	1800	1800	1800	1800
1611	ES	72	1	1	1	6	0	1800	1800	1800	1800	1800	1800
1631	ES	60	1	1	1	1	0	1800	1800	1800	1800	1800	1800
1632	ES	77	2	2	1	26	1	26	1800	1800	1800	1800	1800
1633	ES	71	1	2	1	3	0	1800	1800	1800	1800	1800	1800
1634	ES	76	1	2	1	3	0	1800	1800	1800	1800	1800	1800
1635	ES	42	1	2	1	4	0	1800	1800	1800	1800	1800	1800
1637	ES	52	1	1	1	7	0	1800	1800	1800	1800	1800	1800

## Sheet: Information
Variable name	Description	Coding information
strPatID	Patient identifier	0000 to 1637
country	Country	ES = Spain, IT = Italy, NL = Netherlands
agesc	Age at initial treatment	27 to 95
sexsc	Sex	1 = male, 2 = female
treatnum	Which intervention was received?	1 = EES, 2 = BMS
number	Number of implanted stents	1 to 8
duration	Number of days in hospital at initial treatment	0 to 62
death	Did the patient die during follow-up?	0 = no, 1 = yes
d2death	Number of days on study until death	0 = day of initial treatment, ..., 1800 = alive at end of follow-up
d2fmi	Number of days on study until MI	0 = day of initial treatment, ..., 1800 = alive at end of follow-up
d2frevasc	Number of days on study until revascularization	0 = day of initial treatment, ..., 1800 = alive at end of follow-up
d2fcabg	Number of days on study until CABG	0 = day of initial treatment, ..., 1800 = alive at end of follow-up
d2fpci	Number of days on study until re-PCI	0 = day of initial treatment, ..., 1800 = alive at end of follow-up
d2fst	Number of days on study until stent thrombosis	0 = day of initial treatment, ..., 1800 = alive at end of follow-up
